# Supplementary material for: Automated electron diffraction tomography – development and applications
Source: Acta Crystallogr B Struct Sci Cryst Eng Mater. 2019 Aug 1;75(Pt 4):463–74. doi: 10.1107/S2052520619006711 (PMC6690130; doi:10.1107/S2052520619006711)
Supplement: Supplementary file 1 [file b-75-00463-sup1.cif]

 
data_I
_database_code_depnum_ccdc_archive 'CCDC 1915324'
#==============================================================================

# PROCESSING SUMMARY (IUCr Office Use Only)

_journal_date_recd_electronic      2019-01-24
_journal_date_to_coeditor         ?
_journal_date_from_coeditor       ?
_journal_date_accepted     2019-05-10
_journal_date_printers_first      ?
_journal_date_printers_final      ?
_journal_date_proofs_out          ?
_journal_date_proofs_in           ?
_journal_coeditor_name            ?
_journal_coeditor_code      JE5012SUP1
_journal_coeditor_notes
; ?
;
_journal_paper_category      LA
_journal_techeditor_code      B190671
_iucr_compatibility_tag          ACTA95
_journal_techeditor_notes  
;
;
_journal_coden_ASTM               ?
_journal_name_full                ?
_journal_year                     ?
_journal_volume                   ?
_journal_issue                    ?
_journal_page_first               ?
_journal_page_last                ?
_journal_suppl_publ_number        ?
_journal_suppl_publ_pages         ?

#==============================================================================

 
_audit_creation_method            'SHELXL-2018/3'
_shelx_SHELXL_version_number      '2018/3'
_chemical_name_systematic         ?
_chemical_name_common             ?
_chemical_melting_point           ?
_chemical_formula_moiety          ?
_chemical_formula_sum
 'C15 H12 N2 O' 
_chemical_formula_weight          236.27

loop_
 _atom_type_symbol
 _atom_type_description
 _atom_type_scat_dispersion_real
 _atom_type_scat_dispersion_imag
 _atom_type_scat_source
 'C'  'C'   0.0000   0.0000
 'International Tables Vol C Tables 4.2.6.8 and 6.1.1.4'
 'N'  'N'   0.0000   0.0000
 'International Tables Vol C Tables 4.2.6.8 and 6.1.1.4'
 'O'  'O'   0.0000   0.0000
 'International Tables Vol C Tables 4.2.6.8 and 6.1.1.4'
 'H'  'H'   0.0000   0.0000
 'International Tables Vol C Tables 4.2.6.8 and 6.1.1.4'
 
_space_group_crystal_system       monoclinic
_space_group_IT_number            14
_space_group_name_H-M_alt         'P 21/n'
_space_group_name_Hall            '-P 2yn'
 
_shelx_space_group_comment
;
The symmetry employed for this shelxl refinement is uniquely defined
by the following loop, which should always be used as a source of
symmetry information in preference to the above space-group names.
They are only intended as comments.
;
 
loop_
 _space_group_symop_operation_xyz
 'x, y, z'
 '-x+1/2, y+1/2, -z+1/2'
 '-x, -y, -z'
 'x-1/2, -y-1/2, z-1/2'
 
_cell_length_a                    7.534
_cell_length_b                    11.150
_cell_length_c                    13.917
_cell_angle_alpha                 90
_cell_angle_beta                  92.94
_cell_angle_gamma                 90
_cell_volume                      1167.5
_cell_formula_units_Z             4
_cell_measurement_temperature     293(2)
_cell_measurement_reflns_used     1870
_cell_measurement_theta_min       0.000019
_cell_measurement_theta_max       0.00014
 
_exptl_crystal_description        'nano platelet'
_exptl_crystal_colour             ?
_exptl_crystal_density_meas       ?
_exptl_crystal_density_method     ?
_exptl_crystal_density_diffrn     1.344          
_exptl_crystal_F_000              197
_exptl_transmission_factor_min    ?
_exptl_transmission_factor_max    ?
_exptl_crystal_size_max           ?
_exptl_crystal_size_mid           ?
_exptl_crystal_size_min           ?
_exptl_absorpt_coefficient_mu     0.000
_shelx_estimated_absorpt_T_min    ?
_shelx_estimated_absorpt_T_max    ?
_exptl_absorpt_correction_type    ?
_exptl_absorpt_correction_T_min   ?
_exptl_absorpt_correction_T_max   ?
_exptl_absorpt_process_details    ?
_exptl_absorpt_special_details    ?
_diffrn_ambient_temperature       293(2)
_diffrn_radiation_wavelength      0.0197
_diffrn_radiation_type            electron
_diffrn_source                    'field emission gun'
_diffrn_measurement_device_type   'transmission electron microscope'
_diffrn_measurement_method        'electron diffraction tomography'
_diffrn_detector_area_resol_mean  0.6
_diffrn_reflns_number             6641
_diffrn_reflns_av_unetI/netI      0.2204
_diffrn_reflns_av_R_equivalents   0.2521
_diffrn_reflns_limit_h_min        -12
_diffrn_reflns_limit_h_max        11
_diffrn_reflns_limit_k_min        -16
_diffrn_reflns_limit_k_max        18
_diffrn_reflns_limit_l_min        -23
_diffrn_reflns_limit_l_max        22
_diffrn_reflns_theta_min          0.065
_diffrn_reflns_theta_max          1.026
_diffrn_reflns_theta_full         0.677
_diffrn_measured_fraction_theta_max   0.487
_diffrn_measured_fraction_theta_full  0.896
_diffrn_reflns_Laue_measured_fraction_max    0.487
_diffrn_reflns_Laue_measured_fraction_full   0.896
_diffrn_reflns_point_group_measured_fraction_max   0.487
_diffrn_reflns_point_group_measured_fraction_full  0.896
_reflns_number_total              3588
_reflns_number_gt                 1991
_reflns_threshold_expression      'I > 2\s(I)'
_reflns_Friedel_coverage          0.000
_reflns_Friedel_fraction_max      .
_reflns_Friedel_fraction_full     .
 
_reflns_special_details
;
 Reflections were merged by SHELXL according to the crystal
 class for the calculation of statistics and refinement.
 
 _reflns_Friedel_fraction is defined as the number of unique
 Friedel pairs measured divided by the number that would be
 possible theoretically, ignoring centric projections and
 systematic absences.
;
 
_computing_data_collection        ?
_computing_cell_refinement        ?
_computing_data_reduction         ?
_computing_structure_solution     ?
_computing_structure_refinement 'SHELXL-2018/3 (Sheldrick, 2018)'
_computing_molecular_graphics     ?
_computing_publication_material   ?
_refine_special_details           ?
_refine_ls_structure_factor_coef  Fsqd
_refine_ls_matrix_type            full
_refine_ls_weighting_scheme       calc
_refine_ls_weighting_details
'w=1/[\s^2^(Fo^2^)+(0.2000P)^2^] where P=(Fo^2^+2Fc^2^)/3'
_atom_sites_solution_primary      ?
_atom_sites_solution_secondary    ?
_atom_sites_solution_hydrogens    geom
_refine_ls_hydrogen_treatment     refU
_refine_ls_extinction_method      none
_refine_ls_extinction_coef        .
_refine_ls_number_reflns          3588
_refine_ls_number_parameters      74
_refine_ls_number_restraints      0
_refine_ls_R_factor_all           0.4994
_refine_ls_R_factor_gt            0.4385
_refine_ls_wR_factor_ref          0.8689
_refine_ls_wR_factor_gt           0.8388
_refine_ls_goodness_of_fit_ref    3.410
_refine_ls_restrained_S_all       3.410
_refine_ls_shift/su_max           0.049
_refine_ls_shift/su_mean          0.014
 
loop_
 _atom_site_label
 _atom_site_type_symbol
 _atom_site_fract_x
 _atom_site_fract_y
 _atom_site_fract_z
 _atom_site_U_iso_or_equiv
 _atom_site_adp_type
 _atom_site_occupancy
 _atom_site_site_symmetry_order  
 _atom_site_calc_flag
 _atom_site_refinement_flags_posn
 _atom_site_refinement_flags_adp
 _atom_site_refinement_flags_occupancy
 _atom_site_disorder_assembly
 _atom_site_disorder_group
N1 N 0.668(3) 0.591(2) 1.0380(17) 0.056(5) Uiso 1 1 d . . . . .
H1A H 0.636780 0.517062 1.033858 0.13(3) Uiso 1 1 calc R U . . .
H1B H 0.740076 0.614223 1.084450 0.13(3) Uiso 1 1 calc R U . . .
C1 C 0.607(2) 0.6691(13) 0.9731(11) 0.026(3) Uiso 1 1 d . . . . .
O1 O 0.4904(15) 0.6147(9) 0.9018(8) 0.022(2) Uiso 1 1 d . . . . .
N2 N 0.708(5) 0.777(3) 0.938(2) 0.084(8) Uiso 1 1 d . . . . .
C2 C 0.664(4) 0.838(3) 0.844(2) 0.064(7) Uiso 1 1 d . . . . .
C3 C 0.527(3) 0.9032(19) 0.8237(18) 0.048(5) Uiso 1 1 d . . . . .
H3 H 0.450420 0.916804 0.873103 0.13(3) Uiso 1 1 calc R U . . .
C4 C 0.480(4) 0.955(2) 0.7360(17) 0.052(5) Uiso 1 1 d . . . . .
H4 H 0.371022 0.991615 0.722503 0.13(3) Uiso 1 1 calc R U . . .
C5 C 0.606(5) 0.949(3) 0.672(3) 0.077(8) Uiso 1 1 d . . . . .
H5 H 0.585983 0.992194 0.615751 0.13(3) Uiso 1 1 calc R U . . .
C6 C 0.786(4) 0.874(3) 0.682(2) 0.063(6) Uiso 1 1 d . . . . .
H6 H 0.873440 0.871427 0.636961 0.13(3) Uiso 1 1 calc R U . . .
C7 C 0.791(2) 0.8118(14) 0.7746(13) 0.030(3) Uiso 1 1 d . . . . .
C8 C 0.978(2) 0.7704(15) 0.7941(13) 0.032(3) Uiso 1 1 d . . . . .
H8 H 1.034009 0.744972 0.739684 0.13(3) Uiso 1 1 calc R U . . .
C9 C 1.080(2) 0.7632(12) 0.8755(11) 0.022(3) Uiso 1 1 d . . . . .
H9 H 1.191566 0.728665 0.873024 0.13(3) Uiso 1 1 calc R U . . .
C10 C 1.018(2) 0.8109(15) 0.9762(13) 0.033(3) Uiso 1 1 d . . . . .
C11 C 1.169(4) 0.835(2) 1.041(2) 0.059(6) Uiso 1 1 d . . . . .
H11 H 1.284843 0.818207 1.026024 0.13(3) Uiso 1 1 calc R U . . .
C12 C 1.128(3) 0.8822(18) 1.1221(15) 0.043(4) Uiso 1 1 d . . . . .
H12 H 1.224758 0.910811 1.159836 0.13(3) Uiso 1 1 calc R U . . .
C13 C 0.958(3) 0.8972(16) 1.1631(15) 0.038(4) Uiso 1 1 d . . . . .
H13 H 0.943261 0.923203 1.225632 0.13(3) Uiso 1 1 calc R U . . .
C14 C 0.805(4) 0.865(2) 1.091(2) 0.063(7) Uiso 1 1 d . . . . .
H14 H 0.687497 0.876840 1.105563 0.13(3) Uiso 1 1 calc R U . . .
C15 C 0.849(3) 0.8187(15) 1.0038(13) 0.035(4) Uiso 1 1 d . . . . .
 
_geom_special_details
;
 All esds (except the esd in the dihedral angle between two l.s. planes)
 are estimated using the full covariance matrix.  The cell esds are taken
 into account individually in the estimation of esds in distances, angles
 and torsion angles; correlations between esds in cell parameters are only
 used when they are defined by crystal symmetry.  An approximate (isotropic)
 treatment of cell esds is used for estimating esds involving l.s. planes.
;
 
loop_
 _geom_bond_atom_site_label_1
 _geom_bond_atom_site_label_2
 _geom_bond_distance
 _geom_bond_site_symmetry_2
 _geom_bond_publ_flag
N1 C1 1.32(3) . ?
C1 O1 1.427(16) . ?
C1 N2 1.51(4) . ?
N2 C15 1.44(4) . ?
N2 C2 1.50(4) . ?
C2 C3 1.29(4) . ?
C2 C7 1.42(4) . ?
C3 C4 1.38(3) . ?
C4 C5 1.33(5) . ?
C5 C6 1.59(5) . ?
C6 C7 1.47(4) . ?
C7 C8 1.50(2) . ?
C8 C9 1.34(2) . ?
C9 C10 1.59(2) . ?
C10 C15 1.36(3) . ?
C10 C11 1.44(3) . ?
C11 C12 1.29(4) . ?
C12 C13 1.44(3) . ?
C13 C14 1.53(3) . ?
C14 C15 1.37(4) . ?
 
loop_
 _geom_angle_atom_site_label_1
 _geom_angle_atom_site_label_2
 _geom_angle_atom_site_label_3
 _geom_angle
 _geom_angle_site_symmetry_1
 _geom_angle_site_symmetry_3
 _geom_angle_publ_flag
N1 C1 O1 112.2(14) . . ?
N1 C1 N2 125.2(19) . . ?
O1 C1 N2 114.7(17) . . ?
C15 N2 C2 122(3) . . ?
C15 N2 C1 115(2) . . ?
C2 N2 C1 123(3) . . ?
C3 C2 C7 121(3) . . ?
C3 C2 N2 126(3) . . ?
C7 C2 N2 112(3) . . ?
C2 C3 C4 127(3) . . ?
C5 C4 C3 114(3) . . ?
C4 C5 C6 127(3) . . ?
C7 C6 C5 108(3) . . ?
C2 C7 C6 121(2) . . ?
C2 C7 C8 126.6(18) . . ?
C6 C7 C8 106(2) . . ?
C9 C8 C7 131.7(17) . . ?
C8 C9 C10 123.3(14) . . ?
C15 C10 C11 122(2) . . ?
C15 C10 C9 126.2(15) . . ?
C11 C10 C9 111.2(18) . . ?
C12 C11 C10 114(3) . . ?
C11 C12 C13 130(2) . . ?
C12 C13 C14 112(2) . . ?
C15 C14 C13 117(3) . . ?
C10 C15 C14 123.0(19) . . ?
C10 C15 N2 118(2) . . ?
C14 C15 N2 119(2) . . ?
 
_refine_diff_density_max    0.357
_refine_diff_density_min   -0.318
_refine_diff_density_rms    0.087

# start Validation Reply Form
_vrf_PLAT020_I
;
PROBLEM: The Value of Rint is Greater Than 0.12 .........      0.252 Report
RESPONSE: For electron diffraction tomography the Rvalue is reasonable
;
_vrf_PLAT029_I
;
PROBLEM: _diffrn_measured_fraction_theta_full value Low .      0.896 Why?
RESPONSE: The sample can not be tilted plusminus 90deg, there is a missing cone
;
_vrf_PLAT050_I
;
PROBLEM: Absorption Coefficient mu Not Given ............     Please Do !
RESPONSE: this is electron diffraction
;
_vrf_PLAT082_I
;
PROBLEM: High R1 Value ..................................       0.44 Report
RESPONSE: This is common for electron diffraction of beam sensitive material
;
_vrf_PLAT084_I
;
PROBLEM: High wR2 Value (i.e. > 0.25) ...................       0.87 Report
RESPONSE: This is common for electron diffraction of beam sensitive material
;
_vrf_PLAT201_I
;
PROBLEM: Isotropic non-H Atoms in Main Residue(s) .......         18 Report
RESPONSE: A anisotropic refinement is unusual for electron diffraction data
;

_shelx_res_file
;
REM
REM  Shelx file produced by Sir2014 on Sun Jan 20  2019 at 09:22:00
REM  Structure name: CBMZ_Cr_1
REM
TITL    CBMZ_Cr_1
    CBMZ_Cr_1_negat.res
    created by SHELXL-2018/3 at 15:47:07 on 20-Jan-2019
CELL   0.01970     7.5340  11.1500  13.9170  90.0000  92.9400  90.0000
ZERR         4     0.0000   0.0000   0.0000   0.0000   0.0000   0.0000
LATT  1
SYMM 1/2-X,1/2+Y,1/2-Z
REM  ------ Electron scattering factors ------
REM  SFAC Species a(1) b(1) a(2) b(2) a(3) b(3) =
REM  a(4) b(4) c f' f'' mu cov_radius weight
SFAC C      0.73070  36.99510   1.19510  11.29660   0.45630   2.81390 =
            0.12470   0.34560   0.00000   0.000   0.000   0.000   0.770  12.011
SFAC N      0.57170  28.84650   1.04250   9.05420   0.46470   2.42130 =
            0.13110   0.31670   0.00000   0.000   0.000   0.000   0.750  14.007
SFAC O      0.45480  23.78030   0.91730   7.62200   0.47190   2.14400 =
            0.13840   0.29590   0.00000   0.000   0.000   0.000   0.730  15.999
SFAC H      0.37540  15.49460   0.14080   4.12610   0.02160   0.02460 =
           -0.10120  46.88400   0.00000   0.000   0.000   0.000   0.320   1.008
UNIT 60 8 4 48
ACTA
LIST 4 ! automatically inserted. Change 6 to 4 for CHECKCIF!!
L.S.      5
FMAP      2
PLAN     25
WGHT    0.200000
FVAR       4.36104   0.13040
N1    2    0.668436    0.591061    1.038029    11.00000    0.05577
AFIX  93
H1A   4    0.636780    0.517062    1.033858    11.00000   21.00000
H1B   4    0.740076    0.614223    1.084450    11.00000   21.00000
AFIX   0
C1    1    0.607037    0.669128    0.973150    11.00000    0.02619
O1    3    0.490374    0.614725    0.901831    11.00000    0.02225
N2    2    0.708041    0.776941    0.938494    11.00000    0.08407
C2    1    0.664360    0.837574    0.844250    11.00000    0.06449
C3    1    0.526529    0.903155    0.823711    11.00000    0.04821
AFIX  43
H3    4    0.450420    0.916804    0.873103    11.00000   21.00000
AFIX   0
C4    1    0.480473    0.955115    0.735978    11.00000    0.05197
AFIX  43
H4    4    0.371022    0.991615    0.722503    11.00000   21.00000
AFIX   0
C5    1    0.606017    0.948575    0.672226    11.00000    0.07694
AFIX  43
H5    4    0.585983    0.992194    0.615751    11.00000   21.00000
AFIX   0
C6    1    0.786396    0.874469    0.681926    11.00000    0.06270
AFIX  43
H6    4    0.873440    0.871427    0.636961    11.00000   21.00000
AFIX   0
C7    1    0.790535    0.811837    0.774605    11.00000    0.03036
C8    1    0.978065    0.770375    0.794135    11.00000    0.03218
AFIX  43
H8    4    1.034009    0.744972    0.739684    11.00000   21.00000
AFIX   0
C9    1    1.079550    0.763238    0.875459    11.00000    0.02245
AFIX  43
H9    4    1.191566    0.728665    0.873024    11.00000   21.00000
AFIX   0
C10   1    1.018451    0.810890    0.976236    11.00000    0.03309
C11   1    1.168567    0.835019    1.041025    11.00000    0.05948
AFIX  43
H11   4    1.284843    0.818207    1.026024    11.00000   21.00000
AFIX   0
C12   1    1.128451    0.882168    1.122120    11.00000    0.04256
AFIX  43
H12   4    1.224758    0.910811    1.159836    11.00000   21.00000
AFIX   0
C13   1    0.958398    0.897234    1.163079    11.00000    0.03775
AFIX  43
H13   4    0.943261    0.923203    1.225632    11.00000   21.00000
AFIX   0
C14   1    0.805334    0.865222    1.090938    11.00000    0.06349
AFIX  43
H14   4    0.687497    0.876840    1.105563    11.00000   21.00000
AFIX   0
C15   1    0.848801    0.818673    1.003768    11.00000    0.03528

HKLF 4


REM     CBMZ_Cr_1
REM wR2 = 0.8689, GooF = S = 3.410, Restrained GooF = 3.410 for all data
REM R1 = 0.4385 for 1991 Fo > 4sig(Fo) and 0.4994 for all 3588 data
REM 74 parameters refined using 0 restraints

END

WGHT      0.2000      0.0000

REM Highest difference peak  0.357,  deepest hole -0.318,  1-sigma level  0.087
Q1    1   0.5509  0.6406  0.9388  11.00000  0.05    0.36
Q2    1   0.6994  0.7531  0.9266  11.00000  0.05    0.34
Q3    1   0.7944  0.8665  0.7521  11.00000  0.05    0.33
Q4    1   1.0937  0.7678  0.9298  11.00000  0.05    0.33
Q5    1   0.7722  0.7863  0.9530  11.00000  0.05    0.31
Q6    1   0.4413  0.8952  0.8919  11.00000  0.05    0.31
Q7    1   0.6837  0.8055  0.8846  11.00000  0.05    0.30
Q8    1   1.0442  0.7777  0.8270  11.00000  0.05    0.27
Q9    1   0.9755  0.9450  1.1195  11.00000  0.05    0.26
Q10   1   0.8898  0.9257  0.9273  11.00000  0.05    0.25
Q11   1   0.6939  0.6557  1.0346  11.00000  0.05    0.25
Q12   1   1.0183  0.7871  1.0209  11.00000  0.05    0.24
Q13   1   1.0059  0.7410  0.9189  11.00000  0.05    0.24
Q14   1   0.6353  0.8661  0.8600  11.00000  0.05    0.23
Q15   1   0.9028  0.7752  0.9969  11.00000  0.05    0.23
Q16   1   1.0622  0.9402  0.8881  11.00000  0.05    0.23
Q17   1   0.4635  0.9248  0.7784  11.00000  0.05    0.22
Q18   1   0.6676  0.4857  1.0865  11.00000  0.05    0.22
Q19   1   0.8523  0.7016  0.9423  11.00000  0.05    0.21
Q20   1   0.6865  0.6178  1.0692  11.00000  0.05    0.21
Q21   1   0.6386  0.8382  0.8038  11.00000  0.05    0.21
Q22   1   0.9349  0.7967  1.0121  11.00000  0.05    0.21
Q23   1   0.8605  0.8622  0.9153  11.00000  0.05    0.20
Q24   1   0.6088  0.5265  1.0629  11.00000  0.05    0.20
Q25   1   0.8969  0.9604  1.2507  11.00000  0.05    0.20
;
_shelx_res_checksum   27438

_shelx_hkl_file
;
  11  11  -4   18.35    4.28
  11  10  -4  -36.37    6.03
  11  10  -5   44.20    6.65
  11  10  -6   57.89    7.61
  11   9  -5   21.68    4.66
  11   9  -6    3.80    1.95
  11   9  -7   24.43    4.94
  11   9  -8   13.18    3.63
  11   8  -6   29.51    5.43
  11   8  -7   24.90    4.99
  11   8  -8   78.09    8.84
  11   8  -9  116.37   10.79
  10  11  -4   17.73    4.21
  10  11  -5   26.67    5.16
  10  10  -4   19.06    4.37
  10  10  -5   88.39    9.40
  10  10  -6   37.06    6.09
  10  10  -7    6.97    2.64
  10   9  -4   43.71    6.61
  10   9  -5    5.31    2.31
  10   9  -6   -7.74    2.78
  10   9  -7   15.84    3.98
  10   9  -8   -3.68    1.92
  10   8  -4   82.85    9.10
  10   8  -5  118.61   10.89
  10   8  -6  123.15   11.10
  10   8  -7   13.88    3.72
  10   8  -8   32.41    5.69
  10   8  -9   45.33    6.73
  10   8 -10   34.82    5.90
  10   7  -4  109.52   10.47
  10   7  -5   88.01    9.38
  10   7  -6   59.19    7.69
  10   7  -7  116.32   10.79
  10   7  -8  202.49   14.23
  10   7  -9   87.28    9.34
  10   7 -10  141.49   11.89
  10   6  -2  167.34   12.94
  10   6  -3   64.30    8.02
  10   5  -1   76.21    8.73
  10   5  -2   44.79    6.69
  10   5  -3   66.65    8.16
  10   5  -4   59.52    7.72
  10   4  -2   58.78    7.67
  10   4  -3  148.53   12.19
   9  11  -4   18.57    4.31
   9  11  -5  108.81   10.43
   9  11  -6   65.54    8.10
   9  10  -4   22.73    4.77
   9  10  -5   30.37    5.51
   9  10  -6  -11.10    3.33
   9  10  -7   40.72    6.38
   9   9  -4   51.96    7.21
   9   9  -5  -20.15    4.49
   9   9  -6    5.43    2.33
   9   9  -7   21.07    4.59
   9   9  -8  112.05   10.59
   9   9  -9   -3.92    1.98
   9   8  -4   48.73    6.98
   9   8  -5   43.54    6.60
   9   8  -6   13.97    3.74
   9   8  -7   35.79    5.98
   9   8  -8   -6.34    2.52
   9   8  -9   59.52    7.72
   9   8 -10   36.03    6.00
   9   7  -4   70.93    8.42
   9   7  -5   44.44    6.67
   9   7  -6   70.64    8.40
   9   7  -7   47.40    6.88
   9   7  -8   97.21    9.86
   9   7  -9  216.78   14.72
   9   7 -10  147.00   12.12
   9   7 -11   89.43    9.46
   9   6  -4  154.32   12.42
   9   6  -5  129.85   11.40
   9   6  -6   73.57    8.58
   9   6  -7  101.22   10.06
   9   6  -8   78.41    8.85
   9   6  -9   86.06    9.28
   9   6 -10   33.92    5.82
   9   6 -11    6.58    2.56
   9   5   2   87.50    9.35
   9   5   1   92.29    9.61
   9   5   0  117.58   10.84
   9   5  -1   52.55    7.25
   9   5  -2   50.72    7.12
   9   5  -3   82.50    9.08
   9   4   3   41.91    6.47
   9   4   2   53.70    7.33
   9   4   1   36.12    6.01
   9   4   0   52.92    7.27
   9   4  -1   98.06    9.90
   9   4  -2   57.37    7.57
   9   4  -3   40.51    6.36
   9   3   3   24.17    4.92
   9   3   2   37.00    6.08
   9   3   1    9.24    3.04
   9   3   0   53.95    7.35
   9   3  -1   44.63    6.68
   9   3  -2   18.43    4.29
   9   3  -3   47.67    6.90
   9   2   3   56.69    7.53
   9   2   2   24.73    4.97
   9   2   1   45.65    6.76
   9   2   0   36.20    6.02
   9   2  -1   59.85    7.74
   9   2  -2   43.81    6.62
   9   2  -3   11.19    3.35
   9   1   3   69.23    8.32
   9   1   2   79.16    8.90
   9   1   1   35.91    5.99
   9   1   0   41.79    6.46
   9   1  -1   12.90    3.59
   9   1  -2   55.04    7.42
   9   1  -3   29.26    5.41
   9   0   2   27.82    5.27
   9   0   1   55.60    7.46
   9   0   0   55.46    7.45
   9   0  -1    6.89    2.62
   9   0  -2    6.13    2.48
   9   0  -3    1.18    1.08
   9  -1   1  -16.75    4.09
   9  -1   0   14.17    3.76
   9  -1  -1  103.53   10.18
   9  -1  -2   37.31    6.11
   9  -1  -3   19.56    4.42
   9  -2  -2  -59.30    7.70
   8  12  -3   67.28    8.20
   8  12  -4   37.47    6.12
   8  12  -5   71.29    8.44
   8  11  -3   37.40    6.12
   8  11  -4   70.24    8.38
   8  11  -5   -1.59    1.26
   8  11  -6  -91.27    9.55
   8  11  -7  -54.50    7.38
   8  10  -3   63.82    7.99
   8  10  -4   47.13    6.87
   8  10  -5 -103.10   10.15
   8  10  -6   48.75    6.98
   8  10  -7    5.19    2.28
   8  10  -8  -17.66    4.20
   8   9  -3   26.80    5.18
   8   9  -4   63.94    8.00
   8   9  -5    6.29    2.51
   8   9  -6   74.85    8.65
   8   9  -7  -36.21    6.02
   8   9  -8  214.32   14.64
   8   9  -9   10.95    3.31
   8   9 -10   -0.69    0.83
   8   8  -3   50.33    7.09
   8   8  -4   90.32    9.50
   8   8  -5   44.99    6.71
   8   8  -6   65.39    8.09
   8   8  -7   13.93    3.73
   8   8  -8   30.85    5.55
   8   8  -9   41.46    6.44
   8   8 -10  -16.45    4.06
   8   8 -11   86.55    9.30
   8   7  -3   37.84    6.15
   8   7  -4   29.76    5.45
   8   7  -5   29.12    5.40
   8   7  -6   73.92    8.60
   8   7  -7   39.75    6.30
   8   7  -8  101.94   10.10
   8   7  -9   -7.36    2.71
   8   7 -10  156.06   12.49
   8   7 -11   37.60    6.13
   8   7 -12   58.13    7.62
   8   6  -3   53.11    7.29
   8   6  -4   51.51    7.18
   8   6  -5   56.29    7.50
   8   6  -6   66.62    8.16
   8   6  -7   90.11    9.49
   8   6  -8  162.13   12.73
   8   6  -9   58.19    7.63
   8   6 -10   44.55    6.67
   8   6 -11  164.73   12.83
   8   6 -12   50.37    7.10
   8   5   5   19.20    4.38
   8   5   4  204.64   14.31
   8   5   3   95.88    9.79
   8   5   2  127.98   11.31
   8   5   1   23.11    4.81
   8   5   0   73.01    8.54
   8   5  -1  165.67   12.87
   8   5  -2  266.92   16.34
   8   5  -3  229.30   15.14
   8   4   6  -20.41    4.52
   8   4   5  -50.67    7.12
   8   4   4  -87.17    9.34
   8   4   3  117.30   10.83
   8   4   2   61.16    7.82
   8   4   1  123.50   11.11
   8   4   0   16.78    4.10
   8   4  -1  133.41   11.55
   8   4  -2   57.03    7.55
   8   4  -3   59.26    7.70
   8   3   6   16.03    4.00
   8   3   5   78.62    8.87
   8   3   4   94.60    9.73
   8   3   3   83.10    9.12
   8   3   2   54.80    7.40
   8   3   1   33.77    5.81
   8   3   0   96.46    9.82
   8   3  -1  580.12   24.09
   8   3  -2  103.83   10.19
   8   3  -3   38.30    6.19
   8   2   7   -1.96    1.40
   8   2   6   21.16    4.60
   8   2   5   82.03    9.06
   8   2   4  106.46   10.32
   8   2   3   53.99    7.35
   8   2   2   84.48    9.19
   8   2   1   67.46    8.21
   8   2   0  103.64   10.18
   8   2  -1   63.96    8.00
   8   2  -2  259.67   16.11
   8   2  -3   52.17    7.22
   8   1   7  -25.80    5.08
   8   1   6  -34.73    5.89
   8   1   5   10.87    3.30
   8   1   4  102.90   10.14
   8   1   3   75.36    8.68
   8   1   2   25.17    5.02
   8   1   1  168.89   13.00
   8   1   0   52.63    7.25
   8   1  -1   -5.46    2.34
   8   1  -2  107.83   10.38
   8   1  -3   53.29    7.30
   8   0   7   32.52    5.70
   8   0   6  -12.23    3.50
   8   0   5   17.06    4.13
   8   0   4   25.85    5.08
   8   0   3   89.94    9.48
   8   0   2   32.85    5.73
   8   0   1    7.33    2.71
   8   0   0    4.87    2.21
   8   0  -1  168.48   12.98
   8   0  -2   55.64    7.46
   8   0  -3  110.40   10.51
   8  -1   7   39.78    6.31
   8  -1   6  -65.97    8.12
   8  -1   5   68.20    8.26
   8  -1   4   35.84    5.99
   8  -1   3    9.48    3.08
   8  -1   2   42.14    6.49
   8  -1   1   26.15    5.11
   8  -1   0  -13.45    3.67
   8  -1  -1   17.53    4.19
   8  -1  -2   -1.83    1.35
   8  -1  -3   43.14    6.57
   8  -2   6    6.48    2.55
   8  -2   5 -126.25   11.24
   8  -2   4   43.60    6.60
   8  -2   3   24.41    4.94
   8  -2   2    9.50    3.08
   8  -2   1   -7.26    2.70
   8  -2   0   26.23    5.12
   8  -2  -1   47.90    6.92
   8  -2  -2   35.07    5.92
   8  -2  -3   82.73    9.10
   8  -3   6   36.42    6.03
   8  -3   5   -0.88    0.94
   8  -3   4   83.90    9.16
   8  -3   3    1.83    1.35
   8  -3   2   29.98    5.48
   8  -3   1  107.04   10.35
   8  -3   0   89.33    9.45
   8  -3  -1  215.76   14.69
   8  -3  -2   73.72    8.59
   8  -3  -3   33.64    5.80
   8  -4   7   15.71    3.96
   8  -4   6   69.45    8.33
   8  -4   5    6.53    2.56
   8  -4   4   78.60    8.87
   8  -4   3   14.68    3.83
   8  -4   2   64.85    8.05
   8  -4   1  -16.57    4.07
   8  -4   0   37.51    6.12
   8  -4  -1  105.57   10.27
   8  -4  -2  -13.90    3.73
   8  -4  -3  -27.75    5.27
   8  -5   6   25.33    5.03
   8  -5   5   18.53    4.30
   8  -5   4   90.35    9.51
   8  -5   3   46.00    6.78
   8  -5   2   20.46    4.52
   8  -5   1  -71.99    8.48
   8  -5   0   43.45    6.59
   8  -5  -1   54.13    7.36
   8  -5  -2   41.70    6.46
   8  -5  -3   35.44    5.95
   8  -6   4   -6.71    2.59
   8  -6   3  -34.61    5.88
   8  -6   2   19.83    4.45
   8  -6   1   59.94    7.74
   8  -6   0   36.37    6.03
   8  -6  -1   75.77    8.70
   8  -6  -2   28.82    5.37
   8  -6  -3   10.25    3.20
   8  -7   3   50.95    7.14
   8  -7   2  147.03   12.13
   8  -7   0   -3.49    1.87
   7  12  -3   -4.01    2.00
   7  12  -4   69.49    8.34
   7  12  -5   -3.76    1.94
   7  12  -6   24.35    4.93
   7  11  -3  -67.86    8.24
   7  11  -4   22.82    4.78
   7  11  -5   10.58    3.25
   7  11  -6   62.15    7.88
   7  11  -7    8.16    2.86
   7  10  -3   70.91    8.42
   7  10  -4   49.84    7.06
   7  10  -5   82.82    9.10
   7  10  -6   27.97    5.29
   7  10  -7   32.60    5.71
   7  10  -8    5.22    2.29
   7  10  -9  -32.89    5.73
   7   9  -3   59.63    7.72
   7   9  -4  110.73   10.52
   7   9  -5   62.25    7.89
   7   9  -6  -17.26    4.15
   7   9  -7   55.45    7.45
   7   9  -8   62.27    7.89
   7   9  -9  -47.40    6.89
   7   9 -10   66.20    8.14
   7   8  -3    5.25    2.29
   7   8  -4   18.88    4.34
   7   8  -5   38.99    6.24
   7   8  -6   31.81    5.64
   7   8  -7   37.89    6.16
   7   8  -8  105.87   10.29
   7   8  -9   57.33    7.57
   7   8 -10   30.45    5.52
   7   8 -11   15.52    3.94
   7   8 -12   48.29    6.95
   7   7  -3   78.74    8.87
   7   7  -4   54.50    7.38
   7   7  -5   15.30    3.91
   7   7  -6  100.37   10.02
   7   7  -7  108.42   10.41
   7   7  -8   -0.15    0.38
   7   7  -9   78.26    8.85
   7   7 -10   13.65    3.70
   7   7 -11   83.37    9.13
   7   7 -12  -24.06    4.91
   7   7 -13  -39.12    6.25
   7   6  -3   64.06    8.00
   7   6  -4  120.87   10.99
   7   6  -5   48.45    6.96
   7   6  -6   44.69    6.69
   7   6  -7   72.37    8.51
   7   6  -8   -7.19    2.68
   7   6  -9   59.34    7.70
   7   6 -10   62.61    7.91
   7   6 -11   11.27    3.36
   7   6 -12   16.85    4.10
   7   6 -13   93.92    9.69
   7   5  -3  182.07   13.49
   7   5  -4   61.64    7.85
   7   5  -5  178.27   13.35
   7   5  -6   50.67    7.12
   7   5  -7    5.89    2.43
   7   5  -8  149.28   12.22
   7   5  -9  178.34   13.35
   7   5 -10  102.94   10.15
   7   5 -11   59.61    7.72
   7   5 -12  138.40   11.76
   7   5 -13  -25.33    5.03
   7   4   9  135.12   11.62
   7   4   8 -171.72   13.10
   7   4   7  -42.83    6.54
   7   4   6   60.77    7.80
   7   4   5   73.33    8.56
   7   4   4   62.23    7.89
   7   4   3  177.16   13.31
   7   4   2  130.15   11.41
   7   4   1  234.53   15.31
   7   4   0   46.95    6.85
   7   4  -1  369.58   19.22
   7   4  -2   91.53    9.57
   7   3   9   23.33    4.83
   7   3   8    4.17    2.04
   7   3   7  -65.44    8.09
   7   3   6   30.41    5.51
   7   3   5   73.84    8.59
   7   3   4   45.40    6.74
   7   3   3   67.68    8.23
   7   3   2  204.20   14.29
   7   3   1  109.07   10.44
   7   3   0   72.03    8.49
   7   3  -1  317.00   17.80
   7   3  -2  334.89   18.30
   7   2   9 -104.55   10.23
   7   2   8   32.69    5.72
   7   2   7   50.26    7.09
   7   2   6  144.26   12.01
   7   2   5  -45.07    6.71
   7   2   4   92.43    9.61
   7   2   3  182.07   13.49
   7   2   2   63.61    7.98
   7   2   1  188.34   13.72
   7   2   0  132.11   11.49
   7   2  -1  271.94   16.49
   7   2  -2   97.48    9.87
   7   1  11   16.16    4.02
   7   1  10  135.50   11.64
   7   1   9  180.76   13.44
   7   1   8  -11.47    3.39
   7   1   7   37.14    6.09
   7   1   6  -58.97    7.68
   7   1   5   -8.75    2.96
   7   1   4  -22.80    4.77
   7   1   3  397.28   19.93
   7   1   2  114.48   10.70
   7   1   1   59.42    7.71
   7   1   0   55.45    7.45
   7   1  -1  195.61   13.99
   7   1  -2  334.92   18.30
   7   1  -3   99.84    9.99
   7   0  10  -23.46    4.84
   7   0   9   26.57    5.15
   7   0   8   41.39    6.43
   7   0   7  103.36   10.17
   7   0   6   24.26    4.93
   7   0   5   31.74    5.63
   7   0   4  -16.84    4.10
   7   0   3 1022.54   31.98
   7   0   2   33.21    5.76
   7   0   1   73.45    8.57
   7   0   0   31.84    5.64
   7   0  -1  302.23   17.38
   7   0  -2   74.52    8.63
   7   0  -3  -27.99    5.29
   7  -1  11   31.53    5.61
   7  -1  10   87.71    9.37
   7  -1   9   34.66    5.89
   7  -1   8  -15.45    3.93
   7  -1   7   83.36    9.13
   7  -1   6   86.08    9.28
   7  -1   5  116.44   10.79
   7  -1   4   30.91    5.56
   7  -1   3  527.45   22.97
   7  -1   2   44.75    6.69
   7  -1   1   30.99    5.57
   7  -1   0   78.71    8.87
   7  -1  -1  143.06   11.96
   7  -1  -2  154.74   12.44
   7  -1  -3  119.33   10.92
   7  -2  12   42.18    6.49
   7  -2  11   50.49    7.11
   7  -2   9  -44.43    6.67
   7  -2   8   76.24    8.73
   7  -2   7    1.19    1.09
   7  -2   6   58.52    7.65
   7  -2   5    8.56    2.93
   7  -2   4   61.63    7.85
   7  -2   3  137.01   11.71
   7  -2   2   -2.51    1.58
   7  -2   1   52.40    7.24
   7  -2   0  120.31   10.97
   7  -2  -1  472.70   21.74
   7  -2  -2   25.21    5.02
   7  -2  -3   52.63    7.25
   7  -3   9    2.09    1.45
   7  -3   8   58.51    7.65
   7  -3   7  235.43   15.34
   7  -3   6  226.20   15.04
   7  -3   5   46.07    6.79
   7  -3   4   34.05    5.84
   7  -3   3   34.46    5.87
   7  -3   2   69.51    8.34
   7  -3   1   13.36    3.65
   7  -3   0  195.98   14.00
   7  -3  -1  226.22   15.04
   7  -3  -2  177.81   13.33
   7  -3  -3   59.72    7.73
   7  -4  12   26.12    5.11
   7  -4  11   -1.58    1.26
   7  -4  10   24.42    4.94
   7  -4   8   46.47    6.82
   7  -4   7   19.97    4.47
   7  -4   6   32.27    5.68
   7  -4   5   52.93    7.28
   7  -4   4   -6.55    2.56
   7  -4   3   70.32    8.39
   7  -4   2   79.13    8.90
   7  -4   1   35.73    5.98
   7  -4   0  192.67   13.88
   7  -4  -1  -29.11    5.40
   7  -4  -2   45.53    6.75
   7  -4  -3   63.25    7.95
   7  -5  12   51.09    7.15
   7  -5  11    5.07    2.25
   7  -5   9   11.56    3.40
   7  -5   6    0.41    0.64
   7  -5   5   15.21    3.90
   7  -5   4   -0.61    0.78
   7  -5   3   97.97    9.90
   7  -5   2   31.28    5.59
   7  -5   1   58.04    7.62
   7  -5   0   35.09    5.92
   7  -5  -1  -20.13    4.49
   7  -5  -2  134.03   11.58
   7  -5  -3  -34.08    5.84
   7  -6  12   12.99    3.60
   7  -6  11  250.21   15.82
   7  -6   9    6.06    2.46
   7  -6   6  -75.76    8.70
   7  -6   5   -3.67    1.92
   7  -6   4   -9.81    3.13
   7  -6   3   20.29    4.50
   7  -6   2   -9.46    3.08
   7  -6   1   54.05    7.35
   7  -6   0  138.39   11.76
   7  -6  -1  113.08   10.63
   7  -6  -2  100.58   10.03
   7  -6  -3   53.42    7.31
   7  -7  11    8.93    2.99
   7  -7  10    8.14    2.85
   7  -7   9  -21.58    4.65
   7  -7   7  -39.11    6.25
   7  -7   5  115.89   10.77
   7  -7   4   36.35    6.03
   7  -7   3   63.73    7.98
   7  -7   2  163.54   12.79
   7  -7   1   89.24    9.45
   7  -7   0   -9.44    3.07
   7  -7  -1  183.56   13.55
   7  -7  -3   25.65    5.06
   7  -8  10  -26.47    5.14
   7  -8   8   87.43    9.35
   7  -8   7   53.79    7.33
   7  -8   6  109.17   10.45
   7  -8   5   32.52    5.70
   7  -8   4    6.75    2.60
   7  -8   3   53.48    7.31
   7  -8   2  -43.54    6.60
   7  -8   1  101.89   10.09
   7  -8   0  -33.02    5.75
   7  -8  -1  -62.80    7.92
   7  -8  -2  -50.46    7.10
   7  -8  -3   17.30    4.16
   7  -9  10    8.90    2.98
   7  -9   9   76.05    8.72
   7  -9   8  -53.52    7.32
   7  -9   7   18.17    4.26
   7  -9   6    5.45    2.33
   7  -9   5   -3.80    1.95
   7  -9   4   12.43    3.53
   7  -9   2   55.87    7.47
   7  -9   1   13.06    3.61
   7  -9  -1   19.82    4.45
   7  -9  -2    5.84    2.42
   7  -9  -3   22.08    4.70
   7 -10   9   29.33    5.42
   7 -10   7   70.95    8.42
   7 -10   6   58.24    7.63
   7 -10   5   27.59    5.25
   7 -10   4   14.41    3.80
   7 -10   3  -14.20    3.77
   7 -10   2   59.80    7.73
   7 -10   1   -3.77    1.94
   7 -10   0   20.65    4.54
   7 -10  -1   68.40    8.27
   7 -10  -2   -6.16    2.48
   7 -10  -3  -29.96    5.47
   7 -11   9   56.40    7.51
   7 -11   8   26.86    5.18
   7 -11   7   24.63    4.96
   7 -11   4  -62.78    7.92
   7 -11   3   -3.52    1.88
   7 -11   1   71.39    8.45
   7 -11   0   -5.93    2.43
   7 -11  -1 -115.42   10.74
   7 -11  -3  -41.20    6.42
   7 -12   6   84.01    9.17
   7 -12   5   10.05    3.17
   7 -13   4  140.42   11.85
   6  13  -2   23.27    4.82
   6  13  -3   84.50    9.19
   6  13  -4  -47.77    6.91
   6  12  -2   40.51    6.36
   6  12  -3   39.97    6.32
   6  12  -4   31.45    5.61
   6  12  -5   54.02    7.35
   6  12  -6   38.22    6.18
   6  11  -2   50.38    7.10
   6  11  -3   56.67    7.53
   6  11  -4   82.71    9.09
   6  11  -5  -81.41    9.02
   6  11  -6   25.51    5.05
   6  11  -7  117.95   10.86
   6  11  -8   10.64    3.26
   6  10  -2   42.98    6.56
   6  10  -3   10.86    3.30
   6  10  -4  -17.08    4.13
   6  10  -5    0.84    0.91
   6  10  -6   48.44    6.96
   6  10  -7   17.25    4.15
   6  10  -8   47.28    6.88
   6  10  -9   -8.46    2.91
   6  10 -10   23.02    4.80
   6   9  -2    2.72    1.65
   6   9  -3   22.73    4.77
   6   9  -4   49.55    7.04
   6   9  -5   80.02    8.95
   6   9  -6   28.99    5.38
   6   9  -7   49.81    7.06
   6   9  -8   88.83    9.43
   6   9  -9   33.77    5.81
   6   9 -10   83.40    9.13
   6   9 -11  -14.20    3.77
   6   8  -3   58.95    7.68
   6   8  -4  249.19   15.79
   6   8  -5  114.52   10.70
   6   8  -6   46.27    6.80
   6   8  -7   28.62    5.35
   6   8  -8   24.78    4.98
   6   8  -9  -64.60    8.04
   6   8 -10  107.82   10.38
   6   8 -11   26.38    5.14
   6   8 -12   50.07    7.08
   6   7  -3   72.54    8.52
   6   7  -4  107.31   10.36
   6   7  -5   60.76    7.79
   6   7  -6   77.06    8.78
   6   7  -7   68.95    8.30
   6   7  -8   78.95    8.89
   6   7  -9   60.83    7.80
   6   7 -10  -48.58    6.97
   6   7 -11    8.03    2.83
   6   7 -12   22.86    4.78
   6   7 -13   61.72    7.86
   6   6  -3  213.05   14.60
   6   6  -4   56.78    7.54
   6   6  -5  117.86   10.86
   6   6  -6   28.88    5.37
   6   6  -7    6.63    2.58
   6   6  -8   87.54    9.36
   6   6  -9  -52.33    7.23
   6   6 -10  114.18   10.69
   6   6 -11   21.19    4.60
   6   6 -12   68.77    8.29
   6   6 -13  -84.91    9.21
   6   6 -14  -36.96    6.08
   6   5  -3  146.48   12.10
   6   5  -4   97.23    9.86
   6   5  -5   35.13    5.93
   6   5  -6  154.87   12.44
   6   5  -7   69.34    8.33
   6   5  -8   78.52    8.86
   6   5  -9  177.12   13.31
   6   5 -10   -7.14    2.67
   6   5 -11  -57.65    7.59
   6   5 -12   29.23    5.41
   6   5 -13   12.83    3.58
   6   5 -14  -73.43    8.57
   6   4  11  -40.48    6.36
   6   4  10   41.72    6.46
   6   4   9  138.10   11.75
   6   4   8  104.35   10.22
   6   4   7  -89.13    9.44
   6   4   6   11.06    3.33
   6   4   5  145.54   12.06
   6   4   4  -79.43    8.91
   6   4   3  115.99   10.77
   6   4  -3  323.55   17.99
   6   4  -4  225.92   15.03
   6   4  -5  191.23   13.83
   6   4  -6   95.00    9.75
   6   4  -7  162.96   12.77
   6   4  -8  110.50   10.51
   6   4  -9   20.34    4.51
   6   4 -10  146.38   12.10
   6   4 -11   46.47    6.82
   6   4 -12  -34.15    5.84
   6   4 -13   27.60    5.25
   6   4 -14   67.94    8.24
   6   3  13   25.15    5.02
   6   3  12    5.67    2.38
   6   3  11   14.23    3.77
   6   3  10    6.76    2.60
   6   3   9   50.43    7.10
   6   3   8  -74.67    8.64
   6   3   7   39.52    6.29
   6   3   6  167.33   12.94
   6   3   5  229.36   15.14
   6   3   4    3.31    1.82
   6   3   3  348.73   18.67
   6   3   2  196.21   14.01
   6   3   1  713.83   26.72
   6   3   0 1732.06   41.62
   6   3  -1  230.05   15.17
   6   3  -2  197.18   14.04
   6   2  13  170.12   13.04
   6   2  12  163.01   12.77
   6   2  11  119.65   10.94
   6   2  10  -60.65    7.79
   6   2   9   68.79    8.29
   6   2   8  -86.87    9.32
   6   2   7  115.07   10.73
   6   2   6   57.46    7.58
   6   2   5  128.64   11.34
   6   2   4  208.84   14.45
   6   2   3  832.19   28.85
   6   2   2   72.26    8.50
   6   2   1   83.68    9.15
   6   2   0  351.61   18.75
   6   2  -1  111.64   10.57
   6   2  -2  180.89   13.45
   6   1  14   80.23    8.96
   6   1  13  -56.97    7.55
   6   1  12  180.75   13.44
   6   1  11   19.70    4.44
   6   1  10   35.49    5.96
   6   1   9   33.01    5.75
   6   1   8   13.04    3.61
   6   1   7  114.12   10.68
   6   1   6  -20.45    4.52
   6   1   5  184.27   13.57
   6   1   4  407.43   20.18
   6   1   3  242.81   15.58
   6   1   2  431.76   20.78
   6   1   1  161.93   12.73
   6   1   0  121.81   11.04
   6   1  -1  131.94   11.49
   6   1  -2  477.36   21.85
   6   0  15   17.97    4.24
   6   0  14   98.91    9.95
   6   0  13   -9.11    3.02
   6   0  12  -30.82    5.55
   6   0  11   82.18    9.07
   6   0   9  142.32   11.93
   6   0   8  114.76   10.71
   6   0   7   -8.15    2.86
   6   0   6 -102.11   10.11
   6   0   5   58.87    7.67
   6   0   4  358.05   18.92
   6   0   3  265.35   16.29
   6   0   2 1594.95   39.94
   6   0   1   55.31    7.44
   6   0   0  974.76   31.22
   6   0  -1  194.29   13.94
   6   0  -2  151.28   12.30
   6  -1  15   62.81    7.93
   6  -1  14   12.89    3.59
   6  -1  13   45.15    6.72
   6  -1  12   43.97    6.63
   6  -1  11  -46.00    6.78
   6  -1  10   34.79    5.90
   6  -1   9  -21.22    4.61
   6  -1   8   -4.86    2.20
   6  -1   7  123.57   11.12
   6  -1   6  -68.16    8.26
   6  -1   5   70.63    8.40
   6  -1   4  468.58   21.65
   6  -1   3  147.62   12.15
   6  -1   2   59.81    7.73
   6  -1   1  157.82   12.56
   6  -1   0  144.49   12.02
   6  -1  -1  385.42   19.63
   6  -1  -2  506.25   22.50
   6  -2  15    0.60    0.78
   6  -2  13   51.22    7.16
   6  -2  12   24.20    4.92
   6  -2  11   83.47    9.14
   6  -2  10   65.26    8.08
   6  -2   9   51.87    7.20
   6  -2   8   73.38    8.57
   6  -2   7   21.83    4.67
   6  -2   6  242.77   15.58
   6  -2   5   11.73    3.42
   6  -2   4  490.74   22.15
   6  -2   3  517.43   22.75
   6  -2   2  113.67   10.66
   6  -2   1  -14.66    3.83
   6  -2   0  129.99   11.40
   6  -2  -1  103.13   10.16
   6  -2  -2  168.20   12.97
   6  -3  14   20.64    4.54
   6  -3  12   53.99    7.35
   6  -3  11   43.39    6.59
   6  -3  10  207.19   14.39
   6  -3   9  121.82   11.04
   6  -3   8  -79.33    8.91
   6  -3   7   35.28    5.94
   6  -3   6   56.27    7.50
   6  -3   5  292.11   17.09
   6  -3   4  298.75   17.28
   6  -3   3  154.97   12.45
   6  -3   2   70.78    8.41
   6  -3   1  147.08   12.13
   6  -3   0  400.99   20.02
   6  -3  -1  193.11   13.90
   6  -3  -2  -22.39    4.73
   6  -4  15   57.16    7.56
   6  -4  14   79.98    8.94
   6  -4  13   68.70    8.29
   6  -4  10  -34.47    5.87
   6  -4   9   13.48    3.67
   6  -4   8  -18.26    4.27
   6  -4   7  144.16   12.01
   6  -4   6   15.15    3.89
   6  -4   5  134.49   11.60
   6  -4   4  576.77   24.02
   6  -4   3  223.31   14.94
   6  -4   2  302.79   17.40
   6  -4   1   20.80    4.56
   6  -4   0  263.19   16.22
   6  -4  -1   80.37    8.96
   6  -4  -2   33.78    5.81
   6  -5  15   32.98    5.74
   6  -5  13  -54.11    7.36
   6  -5  12  -84.58    9.20
   6  -5  11 -102.81   10.14
   6  -5  10   27.83    5.28
   6  -5   9  -29.60    5.44
   6  -5   7   38.15    6.18
   6  -5   6  394.97   19.87
   6  -5   5    1.82    1.35
   6  -5   4  -15.42    3.93
   6  -5   3   99.24    9.96
   6  -5   2   59.20    7.69
   6  -5   1  229.86   15.16
   6  -5   0  329.50   18.15
   6  -5  -1  548.56   23.42
   6  -5  -2   58.30    7.64
   6  -6  16  -19.47    4.41
   6  -6  15   60.34    7.77
   6  -6  13   97.99    9.90
   6  -6  12   -4.57    2.14
   6  -6  11    1.82    1.35
   6  -6   9   52.85    7.27
   6  -6   8   48.62    6.97
   6  -6   7  209.84   14.49
   6  -6   6  -68.07    8.25
   6  -6   5  -10.42    3.23
   6  -6   4   66.42    8.15
   6  -6   3   -6.06    2.46
   6  -6   2   79.92    8.94
   6  -6   1    2.50    1.58
   6  -6   0  322.46   17.96
   6  -6  -1  164.05   12.81
   6  -6  -2  191.66   13.84
   6  -7  16   -0.69    0.83
   6  -7  14  -11.49    3.39
   6  -7  13  -13.66    3.70
   6  -7  12   30.18    5.49
   6  -7  11   26.74    5.17
   6  -7   9  -27.15    5.21
   6  -7   8  -47.52    6.89
   6  -7   7   -6.46    2.54
   6  -7   6  -16.02    4.00
   6  -7   5   19.34    4.40
   6  -7   4   79.16    8.90
   6  -7   3   -7.02    2.65
   6  -7   2   92.76    9.63
   6  -7   1   85.91    9.27
   6  -7   0   -7.12    2.67
   6  -7  -1   32.26    5.68
   6  -7  -2   60.93    7.81
   6  -8  15   -9.58    3.09
   6  -8  14   46.25    6.80
   6  -8  13   -9.39    3.06
   6  -8  12   22.12    4.70
   6  -8  11   47.95    6.92
   6  -8  10  -26.04    5.10
   6  -8   9   -2.46    1.57
   6  -8   5    9.85    3.14
   6  -8   3   48.19    6.94
   6  -8   2  -85.41    9.24
   6  -8   1  100.86   10.04
   6  -8   0   14.87    3.86
   6  -8  -1   73.61    8.58
   6  -8  -2   36.04    6.00
   6  -9  16  -28.39    5.33
   6  -9  13  -11.89    3.45
   6  -9  12   -7.76    2.79
   6  -9  10   24.86    4.99
   6  -9   9   21.70    4.66
   6  -9   8   -2.76    1.66
   6  -9   7   37.93    6.16
   6  -9   6   38.98    6.24
   6  -9   5   41.22    6.42
   6  -9   3   -3.95    1.99
   6  -9   2   -3.03    1.74
   6 -10  16   -4.76    2.18
   6 -10  15   53.09    7.29
   6 -10  11   55.60    7.46
   6 -10  10   11.04    3.32
   6 -10   8   65.41    8.09
   6 -10   7  -42.71    6.54
   6 -10   6   11.66    3.41
   6 -10   5   18.56    4.31
   6 -10   4  -57.50    7.58
   6 -10   2   92.39    9.61
   6 -10   0    4.61    2.15
   6 -10  -1  -87.68    9.36
   6 -10  -2  -38.31    6.19
   6 -10  -3   62.82    7.93
   6 -11  15  -15.61    3.95
   6 -11  14   55.62    7.46
   6 -11  12   12.73    3.57
   6 -11  11  -43.83    6.62
   6 -11  10  -35.70    5.97
   6 -11   8    1.36    1.17
   6 -11   7   50.65    7.12
   6 -11   3   76.09    8.72
   6 -11   2  102.89   10.14
   6 -11   0   29.62    5.44
   6 -11  -1  -41.38    6.43
   6 -11  -2   15.70    3.96
   6 -11  -3   70.86    8.42
   6 -12  15   10.74    3.28
   6 -12  14   -8.45    2.91
   6 -12  13   36.50    6.04
   6 -12  12   -2.42    1.55
   6 -12  11    4.28    2.07
   6 -12  10   61.18    7.82
   6 -12   8  -14.17    3.76
   6 -12   6   73.06    8.55
   6 -12   5  -13.14    3.62
   6 -12   4   67.26    8.20
   6 -12   3  -11.69    3.42
   6 -12   2   17.48    4.18
   6 -12   1   25.29    5.03
   6 -12  -1  -39.63    6.30
   6 -12  -2   71.00    8.43
   6 -12  -3   51.27    7.16
   6 -13  10   -0.55    0.74
   6 -13   9   30.01    5.48
   6 -13   7   49.47    7.03
   6 -13   4  102.89   10.14
   6 -13   3    4.16    2.04
   6 -13   2   34.31    5.86
   6 -13   1  -26.13    5.11
   6 -13   0   -9.64    3.10
   6 -13  -1  -17.72    4.21
   6 -13  -2   -6.73    2.59
   6 -13  -3  -30.09    5.49
   6 -14   9   31.04    5.57
   6 -14   8  -27.55    5.25
   6 -14   6   57.93    7.61
   6 -14   4    3.50    1.87
   6 -14   3   68.45    8.27
   6 -14   2   64.30    8.02
   6 -14  -1  -36.67    6.06
   6 -14  -2    4.00    2.00
   6 -14  -3  -69.46    8.33
   6 -15   9   19.79    4.45
   6 -15   7   24.31    4.93
   6 -15   6  -13.77    3.71
   6 -15   4  -36.38    6.03
   6 -15   3    3.94    1.98
   6 -15   1    9.28    3.05
   6 -15   0   22.99    4.80
   6 -15  -2  -27.41    5.24
   6 -15  -3   39.38    6.28
   6 -16   4  -55.67    7.46
   6 -16   2    0.69    0.83
   6 -16   0   39.98    6.32
   6 -16  -1  -10.97    3.31
   6 -16  -3   32.19    5.67
   5  13  -2   27.25    5.22
   5  13  -3   18.01    4.24
   5  13  -4  -38.70    6.22
   5  13  -5   74.11    8.61
   5  12  -2   78.51    8.86
   5  12  -3   85.19    9.23
   5  12  -4   34.53    5.88
   5  12  -5   33.62    5.80
   5  12  -6   66.21    8.14
   5  12  -7   88.50    9.41
   5  11  -2    6.38    2.53
   5  11  -3   92.44    9.61
   5  11  -4  145.09   12.05
   5  11  -5   60.95    7.81
   5  11  -6   29.02    5.39
   5  11  -7    9.06    3.01
   5  11  -8  -12.15    3.49
   5  11  -9   87.11    9.33
   5  10  -2   -2.55    1.60
   5  10  -3   47.23    6.87
   5  10  -4  188.79   13.74
   5  10  -5   60.75    7.79
   5  10  -6   15.44    3.93
   5  10  -7   23.64    4.86
   5  10  -8   87.17    9.34
   5  10  -9  -29.91    5.47
   5  10 -10   57.51    7.58
   5   9  -2   -2.00    1.41
   5   9  -3  124.31   11.15
   5   9  -4   31.46    5.61
   5   9  -5  299.28   17.30
   5   9  -6   81.99    9.06
   5   9  -7   75.60    8.69
   5   9  -8  -36.24    6.02
   5   9  -9  -19.35    4.40
   5   9 -10   54.65    7.39
   5   9 -11    1.22    1.11
   5   9 -12  -33.40    5.78
   5   8  -2   46.59    6.83
   5   8  -3   76.29    8.73
   5   8  -4   99.50    9.97
   5   8  -5   32.29    5.68
   5   8  -6   45.22    6.72
   5   8  -7   34.18    5.85
   5   8  -8   30.27    5.50
   5   8  -9   20.18    4.49
   5   8 -10   35.25    5.94
   5   8 -11   81.02    9.00
   5   8 -12    3.71    1.93
   5   8 -13  -21.31    4.62
   5   7  -2   20.98    4.58
   5   7  -3  232.21   15.24
   5   7  -4  122.91   11.09
   5   7  -5   74.72    8.64
   5   7  -6  518.11   22.76
   5   7  -7   10.02    3.17
   5   7  -8    2.88    1.70
   5   7  -9  176.95   13.30
   5   7 -10  140.84   11.87
   5   7 -11  -38.34    6.19
   5   7 -12   75.58    8.69
   5   7 -13   54.19    7.36
   5   7 -14   -7.05    2.66
   5   6  -2  131.02   11.45
   5   6  -3  168.56   12.98
   5   6  -4  107.63   10.37
   5   6  -5  149.58   12.23
   5   6  -6  272.60   16.51
   5   6  -7  324.55   18.02
   5   6  -8   33.52    5.79
   5   6  -9   59.46    7.71
   5   6 -10   44.04    6.64
   5   6 -11   79.01    8.89
   5   6 -12  109.26   10.45
   5   6 -13   17.93    4.23
   5   6 -14  -14.53    3.81
   5   6 -15  119.35   10.92
   5   5  -2  126.45   11.25
   5   5  -3   75.23    8.67
   5   5  -4  118.89   10.90
   5   5  -5  417.75   20.44
   5   5  -6  235.16   15.34
   5   5  -7   85.51    9.25
   5   5  -8  179.11   13.38
   5   5  -9   88.03    9.38
   5   5 -10   16.54    4.07
   5   5 -11  -43.92    6.63
   5   5 -12   92.86    9.64
   5   5 -13  -54.86    7.41
   5   5 -14  106.36   10.31
   5   5 -15   64.76    8.05
   5   4  -2  179.56   13.40
   5   4  -3  114.18   10.69
   5   4  -4  638.99   25.28
   5   4  -5  191.50   13.84
   5   4  -6  134.77   11.61
   5   4  -7  263.11   16.22
   5   4  -8  127.54   11.29
   5   4  -9  138.12   11.75
   5   4 -10  187.49   13.69
   5   4 -11   91.44    9.56
   5   4 -12   60.84    7.80
   5   4 -13  195.82   13.99
   5   4 -14   63.95    8.00
   5   4 -15  -95.09    9.75
   5   3  16  -17.53    4.19
   5   3  15   60.32    7.77
   5   3  14  -97.48    9.87
   5   3  13  142.27   11.93
   5   3  12  190.04   13.79
   5   3  11  -26.33    5.13
   5   3  10   14.45    3.80
   5   3   9  112.03   10.58
   5   3   8  277.32   16.65
   5   3   7   48.27    6.95
   5   3   6   38.26    6.19
   5   3   5   -7.03    2.65
   5   3   4  150.90   12.28
   5   3   3   68.31    8.26
   5   3   2  156.88   12.52
   5   3   1  158.87   12.60
   5   3   0  164.29   12.82
   5   3  -1  125.84   11.22
   5   3  -2  478.30   21.87
   5   2  15  122.79   11.08
   5   2  14   81.46    9.03
   5   2  13   16.52    4.06
   5   2  12    1.27    1.13
   5   2  11  138.08   11.75
   5   2  10  138.07   11.75
   5   2   9  -96.68    9.83
   5   2   8  111.88   10.58
   5   2   7  236.34   15.37
   5   2   6  261.25   16.16
   5   2   5  194.40   13.94
   5   2   4  263.90   16.25
   5   2   3  212.63   14.58
   5   2   2  215.88   14.69
   5   2   1   87.92    9.38
   5   2   0  588.40   24.26
   5   2  -1  152.09   12.33
   5   2  -2  212.75   14.59
   5   1  17   -8.53    2.92
   5   1  16  193.35   13.91
   5   1  14  202.27   14.22
   5   1  12  -90.41    9.51
   5   1  11  112.90   10.63
   5   1  10  249.61   15.80
   5   1   9   12.95    3.60
   5   1   8   -5.04    2.25
   5   1   7  130.98   11.44
   5   1   6  -38.42    6.20
   5   1   5  426.31   20.65
   5   1   4  -13.67    3.70
   5   1   3 1523.99   39.04
   5   1   2 1348.37   36.72
   5   1   1  869.17   29.48
   5   1   0  352.83   18.78
   5   1  -1  414.33   20.36
   5   1  -2  196.17   14.01
   5   0  17   73.03    8.55
   5   0  15    5.81    2.41
   5   0  14   39.30    6.27
   5   0  13  -33.53    5.79
   5   0  12   98.62    9.93
   5   0  11  103.95   10.20
   5   0  10  -95.38    9.77
   5   0   9 1403.07   37.46
   5   0   8   27.12    5.21
   5   0   7    3.48    1.86
   5   0   6    8.19    2.86
   5   0   5  169.26   13.01
   5   0   4  156.41   12.51
   5   0   3 1286.96   35.87
   5   0   2  177.67   13.33
   5   0   1  495.94   22.27
   5   0   0   92.30    9.61
   5   0  -1 2153.43   46.41
   5   0  -2   81.12    9.01
   5  -1  18   36.79    6.07
   5  -1  16   49.99    7.07
   5  -1  15  -10.66    3.27
   5  -1  14  -58.12    7.62
   5  -1  13   33.67    5.80
   5  -1  12   41.32    6.43
   5  -1  11   10.65    3.26
   5  -1  10  108.41   10.41
   5  -1   9   37.94    6.16
   5  -1   8   56.88    7.54
   5  -1   7   63.95    8.00
   5  -1   6   36.08    6.01
   5  -1   5   57.38    7.57
   5  -1   4  519.13   22.78
   5  -1   3 1389.02   37.27
   5  -1   2 1277.92   35.75
   5  -1   1  372.43   19.30
   5  -1   0  114.13   10.68
   5  -1  -1  526.56   22.95
   5  -1  -2   91.08    9.54
   5  -2  19    5.40    2.32
   5  -2  18   39.03    6.25
   5  -2  13   24.55    4.95
   5  -2  12  128.49   11.34
   5  -2  11  -21.39    4.63
   5  -2  10   -2.88    1.70
   5  -2   9  -42.23    6.50
   5  -2   8  765.67   27.67
   5  -2   7   33.22    5.76
   5  -2   6   56.70    7.53
   5  -2   5  280.59   16.75
   5  -2   4   60.91    7.80
   5  -2   3  535.40   23.14
   5  -2   2  190.15   13.79
   5  -2   1   64.88    8.05
   5  -2   0  481.45   21.94
   5  -2  -1   57.74    7.60
   5  -2  -2   57.71    7.60
   5  -3  19  -14.19    3.77
   5  -3  18   39.86    6.31
   5  -3  17   53.21    7.29
   5  -3  16    2.34    1.53
   5  -3  15  -20.17    4.49
   5  -3  14   -0.75    0.87
   5  -3  13   58.47    7.65
   5  -3  12  115.64   10.75
   5  -3  11   -6.22    2.49
   5  -3  10  169.03   13.00
   5  -3   9  -20.69    4.55
   5  -3   8  108.34   10.41
   5  -3   7  333.90   18.27
   5  -3   6  622.41   24.95
   5  -3   5  112.94   10.63
   5  -3   4  222.05   14.90
   5  -3   3   69.93    8.36
   5  -3   2   71.30    8.44
   5  -3   1   69.76    8.35
   5  -3   0  492.72   22.20
   5  -3  -1  187.36   13.69
   5  -3  -2   86.64    9.31
   5  -4  20   -1.34    1.16
   5  -4  19    3.73    1.93
   5  -4  18   33.34    5.77
   5  -4  17   59.20    7.69
   5  -4  16    7.41    2.72
   5  -4  15  -22.32    4.72
   5  -4  14   66.55    8.16
   5  -4  13  -35.16    5.93
   5  -4  12   38.55    6.21
   5  -4  11   41.50    6.44
   5  -4  10   59.11    7.69
   5  -4   9   91.29    9.55
   5  -4   8  -18.97    4.36
   5  -4   7   38.94    6.24
   5  -4   6   96.51    9.82
   5  -4   5  242.21   15.56
   5  -4   4   91.34    9.56
   5  -4   3  257.51   16.05
   5  -4   2  188.07   13.71
   5  -4   1  -80.62    8.98
   5  -4   0  163.30   12.78
   5  -4  -1   34.20    5.85
   5  -4  -2   21.05    4.59
   5  -5  17  -29.50    5.43
   5  -5  16   59.51    7.71
   5  -5  14   44.36    6.66
   5  -5  13  138.64   11.77
   5  -5  11   -9.52    3.09
   5  -5  10    9.36    3.06
   5  -5   8  109.35   10.46
   5  -5   7   -3.00    1.73
   5  -5   6  -26.89    5.19
   5  -5   5  -11.81    3.44
   5  -5   4  263.20   16.22
   5  -5   3    0.09    0.31
   5  -5   2  163.74   12.80
   5  -5   1  150.68   12.28
   5  -5   0  147.46   12.14
   5  -5  -1  301.19   17.35
   5  -5  -2  127.29   11.28
   5  -6  16  -24.02    4.90
   5  -6  14   41.14    6.41
   5  -6  13   42.44    6.51
   5  -6  12   15.28    3.91
   5  -6  11  -20.35    4.51
   5  -6   9   80.33    8.96
   5  -6   8   26.12    5.11
   5  -6   7  148.16   12.17
   5  -6   6   27.46    5.24
   5  -6   5  111.66   10.57
   5  -6   4   35.95    6.00
   5  -6   3   28.15    5.31
   5  -6   2  144.52   12.02
   5  -6   1  590.30   24.30
   5  -6   0  336.48   18.34
   5  -6  -1  485.34   22.03
   5  -6  -2   21.52    4.64
   5  -7  19  -32.74    5.72
   5  -7  18   13.43    3.66
   5  -7  16  -16.63    4.08
   5  -7  14    6.14    2.48
   5  -7  13   25.86    5.08
   5  -7  12   23.86    4.88
   5  -7  11   44.07    6.64
   5  -7   9  128.41   11.33
   5  -7   8    8.27    2.88
   5  -7   7  -45.80    6.77
   5  -7   6   96.05    9.80
   5  -7   5   68.19    8.26
   5  -7   4   28.85    5.37
   5  -7   3   83.02    9.11
   5  -7   2  -46.88    6.85
   5  -7   1  322.50   17.96
   5  -7   0  165.97   12.88
   5  -7  -1   13.35    3.65
   5  -7  -2  100.56   10.03
   5  -8  17   97.10    9.85
   5  -8  15   -2.21    1.49
   5  -8  14  -35.43    5.95
   5  -8  13  -41.09    6.41
   5  -8  12   20.51    4.53
   5  -8  11   27.74    5.27
   5  -8   9   73.21    8.56
   5  -8   8   93.23    9.66
   5  -8   7   76.79    8.76
   5  -8   6   34.45    5.87
   5  -8   5   53.83    7.34
   5  -8   4   31.00    5.57
   5  -8   3   14.63    3.82
   5  -8   2   25.00    5.00
   5  -8   1  180.18   13.42
   5  -8   0   72.75    8.53
   5  -8  -1   70.70    8.41
   5  -8  -2   52.56    7.25
   5  -9  16  -10.83    3.29
   5  -9  15   22.96    4.79
   5  -9  11   37.52    6.13
   5  -9  10  -46.55    6.82
   5  -9   9  -14.11    3.76
   5  -9   6  147.45   12.14
   5  -9   5   40.22    6.34
   5  -9   4   66.81    8.17
   5  -9   0   46.27    6.80
   5  -9  -1   44.09    6.64
   5  -9  -2   79.99    8.94
   5 -10  15  -47.78    6.91
   5 -10  14   22.17    4.71
   5 -10  13   17.60    4.20
   5 -10  12   71.28    8.44
   5 -10  11   15.19    3.90
   5 -10   9   55.07    7.42
   5 -10   8   28.05    5.30
   5 -10   7   35.02    5.92
   5 -10   6   -9.08    3.01
   5 -10   5   71.31    8.44
   5 -10   3  181.17   13.46
   5 -10   2   -9.74    3.12
   5 -10   0   56.64    7.53
   5 -10  -1  113.23   10.64
   5 -10  -2    7.71    2.78
   5 -11  14  -50.73    7.12
   5 -11  13   -5.96    2.44
   5 -11  12   -4.08    2.02
   5 -11  10   93.19    9.65
   5 -11   8   57.54    7.59
   5 -11   7    9.63    3.10
   5 -11   6   52.27    7.23
   5 -11   5   -0.50    0.71
   5 -11   4   24.19    4.92
   5 -11   2   94.51    9.72
   5 -11   1   37.63    6.13
   5 -11   0  -32.21    5.67
   5 -11  -2  -36.24    6.02
   5 -12  10   -6.51    2.55
   5 -12   9    4.17    2.04
   5 -12   8   71.61    8.46
   5 -12   2  152.56   12.35
   5 -12   1   70.06    8.37
   5 -12  -1  -23.33    4.83
   5 -12  -2  -25.93    5.09
   5 -13  10   40.29    6.35
   5 -13   9   -4.28    2.07
   5 -13   7   16.06    4.01
   5 -13   6   64.43    8.03
   5 -13   5  115.94   10.77
   5 -13   1   16.68    4.08
   5 -13   0   62.78    7.92
   5 -13  -1   -0.34    0.58
   5 -13  -2   19.98    4.47
   5 -14   9   12.31    3.51
   5 -14   8   -8.47    2.91
   5 -14   6   28.32    5.32
   5 -14   5  -85.36    9.24
   5 -14   4   23.02    4.80
   5 -14  -2  -41.17    6.42
   5 -15   7   -4.53    2.13
   5 -15   5  -87.02    9.33
   5 -15   2   32.42    5.69
   5 -15   1  -20.24    4.50
   5 -15   0  -22.30    4.72
   5 -16   3  -54.92    7.41
   5 -16   2   22.16    4.71
   5 -16   0   -9.17    3.03
   5 -16  -1   25.54    5.05
   4  14  -1   42.94    6.55
   4  14  -2   18.51    4.30
   4  14  -3   25.18    5.02
   4  13  -1   35.36    5.95
   4  13  -2   19.41    4.41
   4  13  -3  -19.98    4.47
   4  13  -4   91.36    9.56
   4  13  -5   32.41    5.69
   4  13  -6   33.34    5.77
   4  12  -1   11.33    3.37
   4  12  -2   46.89    6.85
   4  12  -3   44.65    6.68
   4  12  -4  147.50   12.15
   4  12  -5  -48.53    6.97
   4  12  -6  -12.30    3.51
   4  12  -7  -18.95    4.35
   4  12  -8   12.79    3.58
   4  11  -2   24.16    4.91
   4  11  -3   21.59    4.65
   4  11  -4   67.06    8.19
   4  11  -5  210.19   14.50
   4  11  -6   96.60    9.83
   4  11  -7   60.20    7.76
   4  11  -8   24.94    4.99
   4  11  -9    0.54    0.73
   4  11 -10   32.42    5.69
   4  10  -2   38.17    6.18
   4  10  -3   63.11    7.94
   4  10  -4   95.26    9.76
   4  10  -5   88.94    9.43
   4  10  -6   -3.00    1.73
   4  10  -7   48.62    6.97
   4  10  -8  275.85   16.61
   4  10  -9   46.19    6.80
   4  10 -10  -32.20    5.67
   4  10 -11   38.47    6.20
   4   9  -2   -2.42    1.56
   4   9  -3  129.63   11.39
   4   9  -4  222.82   14.93
   4   9  -5  231.12   15.20
   4   9  -6   56.54    7.52
   4   9  -7    7.56    2.75
   4   9  -8   50.76    7.12
   4   9  -9   83.68    9.15
   4   9 -10  109.32   10.46
   4   9 -11   60.03    7.75
   4   9 -12   -5.99    2.45
   4   8  -2   59.23    7.70
   4   8  -3  277.80   16.67
   4   8  -4   10.99    3.32
   4   8  -5   79.33    8.91
   4   8  -6  265.91   16.31
   4   8  -7  -23.37    4.83
   4   8  -8   10.98    3.31
   4   8  -9    7.78    2.79
   4   8 -10  -32.38    5.69
   4   8 -11   30.22    5.50
   4   8 -12  -71.83    8.48
   4   8 -13   50.23    7.09
   4   7  -2  109.55   10.47
   4   7  -3  245.27   15.66
   4   7  -4  109.64   10.47
   4   7  -5  148.12   12.17
   4   7  -6   86.23    9.29
   4   7  -7  -28.25    5.32
   4   7  -8   63.93    8.00
   4   7  -9   26.46    5.14
   4   7 -10   44.74    6.69
   4   7 -11   65.04    8.06
   4   7 -12  -42.77    6.54
   4   7 -13  -58.61    7.66
   4   7 -14   -0.42    0.64
   4   7 -15  -58.25    7.63
   4   6  -2   60.25    7.76
   4   6  -3  139.65   11.82
   4   6  -4  195.41   13.98
   4   6  -5  385.26   19.63
   4   6  -6  343.33   18.53
   4   6  -7  133.01   11.53
   4   6  -8  392.04   19.80
   4   6  -9   46.33    6.81
   4   6 -10   28.59    5.35
   4   6 -11   61.80    7.86
   4   6 -12   57.43    7.58
   4   6 -13   -7.76    2.79
   4   6 -14 -163.07   12.77
   4   5  -2   86.95    9.32
   4   5  -3  253.49   15.92
   4   5  -4  503.41   22.44
   4   5  -5  342.82   18.52
   4   5  -6  627.70   25.05
   4   5  -7  333.16   18.25
   4   5  -8  230.90   15.20
   4   5  -9  117.43   10.84
   4   5 -10  205.97   14.35
   4   5 -11  272.91   16.52
   4   5 -12  -52.05    7.21
   4   5 -13   30.58    5.53
   4   5 -14  119.01   10.91
   4   5 -15 -192.79   13.89
   4   5 -16  -80.01    8.94
   4   4  -2  702.01   26.50
   4   4  -3  341.50   18.48
   4   4  -4  447.86   21.16
   4   4  -5  678.93   26.06
   4   4  -6  500.92   22.38
   4   4  -7  565.42   23.78
   4   4  -8  501.90   22.40
   4   4  -9  211.19   14.53
   4   4 -10  141.28   11.89
   4   4 -11   19.94    4.47
   4   4 -12   61.29    7.83
   4   4 -13  -62.84    7.93
   4   4 -14  -51.69    7.19
   4   4 -15   69.47    8.33
   4   3  19   79.65    8.92
   4   3  18   77.47    8.80
   4   3  17 -128.86   11.35
   4   3  -2  275.91   16.61
   4   3  -3 1635.64   40.44
   4   3  -4  503.40   22.44
   4   3  -5  161.24   12.70
   4   3  -6  356.87   18.89
   4   3  -7  170.79   13.07
   4   3  -8   61.88    7.87
   4   3  -9    9.54    3.09
   4   3 -10   44.73    6.69
   4   3 -11   43.91    6.63
   4   3 -12 -119.85   10.95
   4   3 -13   -9.76    3.12
   4   3 -15   42.17    6.49
   4   3 -16   95.91    9.79
   4   2  20    8.66    2.94
   4   2  19  -88.17    9.39
   4   2  18   63.76    7.99
   4   2  17   56.64    7.53
   4   2  16  119.52   10.93
   4   2  12    2.89    1.70
   4   2  11  108.50   10.42
   4   2  10   37.00    6.08
   4   2   9   16.01    4.00
   4   2   8  101.25   10.06
   4   2   7  336.33   18.34
   4   2   6  114.47   10.70
   4   2   5  119.55   10.93
   4   2   4  297.43   17.25
   4   2   3  953.94   30.89
   4   2   2  289.71   17.02
   4   2   1  558.88   23.64
   4   2   0 1115.03   33.39
   4   2  -1 3374.10   58.09
   4   1  20   94.80    9.74
   4   1  19  151.64   12.31
   4   1  16   70.53    8.40
   4   1  15  191.10   13.82
   4   1  13  120.13   10.96
   4   1  12   57.41    7.58
   4   1  11   56.86    7.54
   4   1  10  -78.15    8.84
   4   1   9  134.16   11.58
   4   1   8  202.19   14.22
   4   1   7  111.47   10.56
   4   1   6  -27.28    5.22
   4   1   5  225.04   15.00
   4   1   4   10.35    3.22
   4   1   3  139.93   11.83
   4   1   2  688.57   26.24
   4   1   1  222.56   14.92
   4   1   0  392.01   19.80
   4   1  -1  896.30   29.94
   4   0  20   44.50    6.67
   4   0  18   80.29    8.96
   4   0  17   18.54    4.31
   4   0  15   79.09    8.89
   4   0  14   12.42    3.52
   4   0  13  164.51   12.83
   4   0  12   56.72    7.53
   4   0  11   29.85    5.46
   4   0  10 1424.53   37.74
   4   0   9   59.51    7.71
   4   0   8  288.35   16.98
   4   0   7  398.61   19.97
   4   0   6  -59.24    7.70
   4   0   5   58.78    7.67
   4   0   4  225.93   15.03
   4   0   3  435.09   20.86
   4   0   2 2527.33   50.27
   4   0   1   67.55    8.22
   4   0   0  124.75   11.17
   4   0  -1  514.70   22.69
   4  -1  22 -101.32   10.07
   4  -1  20   -3.30    1.82
   4  -1  18   42.13    6.49
   4  -1  16  135.46   11.64
   4  -1  15    4.43    2.10
   4  -1  14  -25.23    5.02
   4  -1  13   -4.19    2.05
   4  -1  12   -5.18    2.28
   4  -1  11   -1.64    1.28
   4  -1  10  417.49   20.43
   4  -1   9  318.22   17.84
   4  -1   8  127.36   11.29
   4  -1   7   86.29    9.29
   4  -1   6  339.24   18.42
   4  -1   5  121.29   11.01
   4  -1   4  474.72   21.79
   4  -1   3  232.68   15.25
   4  -1   2 1162.48   34.10
   4  -1   1  421.19   20.52
   4  -1   0  319.59   17.88
   4  -1  -1  211.42   14.54
   4  -2  20  110.48   10.51
   4  -2  18   34.17    5.85
   4  -2  17   45.65    6.76
   4  -2  16   17.30    4.16
   4  -2  14    7.98    2.82
   4  -2  13   61.81    7.86
   4  -2  12    4.03    2.01
   4  -2  11   15.07    3.88
   4  -2  10    0.72    0.85
   4  -2   9   87.13    9.33
   4  -2   8  151.78   12.32
   4  -2   7 1285.44   35.85
   4  -2   6  193.89   13.92
   4  -2   5  676.12   26.00
   4  -2   4   55.74    7.47
   4  -2   3 1622.13   40.28
   4  -2   2   63.85    7.99
   4  -2   1  221.66   14.89
   4  -2   0  638.87   25.28
   4  -2  -1 1135.38   33.70
   4  -3  21   11.97    3.46
   4  -3  20   67.45    8.21
   4  -3  17  -55.58    7.46
   4  -3  16   65.11    8.07
   4  -3  15   27.26    5.22
   4  -3  13  -12.28    3.50
   4  -3  12    5.75    2.40
   4  -3  11  -41.68    6.46
   4  -3  10   43.54    6.60
   4  -3   9  104.00   10.20
   4  -3   8  612.70   24.75
   4  -3   7  -59.18    7.69
   4  -3   6  149.69   12.23
   4  -3   5  733.03   27.07
   4  -3   4  424.39   20.60
   4  -3   3   86.37    9.29
   4  -3   2  191.27   13.83
   4  -3   1  240.81   15.52
   4  -3   0 1991.17   44.62
   4  -3  -1  533.03   23.09
   4  -4  15   47.69    6.91
   4  -4  14  147.39   12.14
   4  -4  13    0.29    0.53
   4  -4  12   92.10    9.60
   4  -4  11   32.37    5.69
   4  -4   9   96.70    9.83
   4  -4   8   -0.56    0.75
   4  -4   7  368.47   19.20
   4  -4   6  558.31   23.63
   4  -4   5  387.76   19.69
   4  -4   4  172.08   13.12
   4  -4   3  581.73   24.12
   4  -4   2  316.64   17.79
   4  -4   1  235.35   15.34
   4  -4   0  492.00   22.18
   4  -4  -1   82.67    9.09
   4  -5  16   51.62    7.18
   4  -5  15   14.69    3.83
   4  -5  13   72.67    8.52
   4  -5  12   50.62    7.12
   4  -5  11    2.74    1.66
   4  -5   9  115.91   10.77
   4  -5   8   94.54    9.72
   4  -5   7   81.19    9.01
   4  -5   6  124.90   11.18
   4  -5   5   42.49    6.52
   4  -5   4  294.18   17.15
   4  -5   3   51.93    7.21
   4  -5   2   26.62    5.16
   4  -5   1  300.40   17.33
   4  -5   0  139.43   11.81
   4  -5  -1  372.34   19.30
   4  -5  -2   21.95    4.69
   4  -6  19   48.34    6.95
   4  -6  18   14.97    3.87
   4  -6  16   19.54    4.42
   4  -6  15   62.08    7.88
   4  -6  14   44.75    6.69
   4  -6  13   43.68    6.61
   4  -6  12  -37.11    6.09
   4  -6  11   60.24    7.76
   4  -6  10  -18.20    4.27
   4  -6   9   90.99    9.54
   4  -6   8  -11.29    3.36
   4  -6   7  439.26   20.96
   4  -6   6  202.74   14.24
   4  -6   5  275.56   16.60
   4  -6   4   12.06    3.47
   4  -6   3   28.97    5.38
   4  -6   2  551.17   23.48
   4  -6   1  270.73   16.45
   4  -6   0  447.17   21.15
   4  -6  -1   16.15    4.02
   4  -6  -2  114.41   10.70
   4  -7  18   18.36    4.28
   4  -7  16  -21.94    4.68
   4  -7  15   -9.19    3.03
   4  -7  14  -28.98    5.38
   4  -7  13  -10.16    3.19
   4  -7  12   14.93    3.86
   4  -7  11   39.03    6.25
   4  -7  10  -26.93    5.19
   4  -7   8  152.94   12.37
   4  -7   7  -21.68    4.66
   4  -7   6  -15.17    3.90
   4  -7   5  344.00   18.55
   4  -7   4  201.46   14.19
   4  -7   3   63.17    7.95
   4  -7   2  681.42   26.10
   4  -7   1  483.25   21.98
   4  -7   0  148.08   12.17
   4  -7  -1   88.64    9.41
   4  -7  -2   42.17    6.49
   4  -8  17  -13.92    3.73
   4  -8  15  -13.57    3.68
   4  -8  14   29.53    5.43
   4  -8  13   -6.95    2.64
   4  -8  12   23.05    4.80
   4  -8  11   88.49    9.41
   4  -8  10   39.28    6.27
   4  -8   7   32.63    5.71
   4  -8   6   96.34    9.82
   4  -8   5   72.29    8.50
   4  -8   4   52.14    7.22
   4  -8   3   49.53    7.04
   4  -8   2  162.99   12.77
   4  -8   1 -110.42   10.51
   4  -8   0   79.61    8.92
   4  -8  -1  105.86   10.29
   4  -8  -2 -115.40   10.74
   4  -9  16  -65.99    8.12
   4  -9  15  -32.24    5.68
   4  -9  12   31.08    5.58
   4  -9  11    4.67    2.16
   4  -9   9  247.65   15.74
   4  -9   8    7.20    2.68
   4  -9   7   -3.13    1.77
   4  -9   6   38.29    6.19
   4  -9   5   82.94    9.11
   4  -9   4   55.72    7.46
   4  -9   3   63.29    7.96
   4  -9   2  256.82   16.03
   4  -9   1   48.58    6.97
   4  -9   0   80.41    8.97
   4  -9  -1   19.74    4.44
   4  -9  -2   93.78    9.68
   4 -10  14    5.11    2.26
   4 -10  13   52.01    7.21
   4 -10  11   23.30    4.83
   4 -10  10  -13.64    3.69
   4 -10   9   27.09    5.21
   4 -10   8   38.33    6.19
   4 -10   7   97.57    9.88
   4 -10   6  123.75   11.12
   4 -10   5   45.57    6.75
   4 -10   4   83.60    9.14
   4 -10   3  154.04   12.41
   4 -10  -1   78.98    8.89
   4 -10  -2   12.12    3.48
   4 -11  15   23.68    4.87
   4 -11  12   23.34    4.83
   4 -11  11   59.59    7.72
   4 -11   9   13.99    3.74
   4 -11   8   87.33    9.34
   4 -11   7   59.49    7.71
   4 -11   6   66.20    8.14
   4 -11   5   -8.10    2.85
   4 -11   3  -75.50    8.69
   4 -11   2  121.21   11.01
   4 -11   1  -72.01    8.49
   4 -11   0   26.40    5.14
   4 -11  -1    4.75    2.18
   4 -11  -2   36.94    6.08
   4 -12  13   77.96    8.83
   4 -12  12   -5.45    2.33
   4 -12  11    9.74    3.12
   4 -12   9   62.60    7.91
   4 -12   8  -18.56    4.31
   4 -12   5  -15.55    3.94
   4 -12   4   78.87    8.88
   4 -12   3   76.09    8.72
   4 -12   1   44.53    6.67
   4 -12  -1   26.38    5.14
   4 -13  11   10.85    3.29
   4 -13   9   60.73    7.79
   4 -13   6  -29.40    5.42
   4 -13   5  -39.14    6.26
   4 -13   4   44.31    6.66
   4 -13   3  -75.12    8.67
   4 -13   1  -27.00    5.20
   4 -13   0  -36.92    6.08
   4 -13  -1   21.63    4.65
   4 -14   9  -18.94    4.35
   4 -14   8   13.17    3.63
   4 -14   7  -70.18    8.38
   4 -14   4   11.72    3.42
   4 -14   3  -55.92    7.48
   4 -14   2   83.67    9.15
   4 -14   1   38.41    6.20
   4 -15   6   90.79    9.53
   4 -15   4   33.22    5.76
   4 -15   3   10.27    3.20
   4 -15   2   22.58    4.75
   4 -15   1    3.66    1.91
   4 -16   0   23.35    4.83
   3  14  -1   11.89    3.45
   3  14  -2   16.85    4.10
   3  14  -4  -53.02    7.28
   3  13  -1  -53.06    7.28
   3  13  -2   62.50    7.91
   3  13  -3  -89.59    9.47
   3  13  -4   38.11    6.17
   3  13  -5  -49.77    7.05
   3  13  -7  -23.89    4.89
   3  12  -1   33.72    5.81
   3  12  -2  -25.43    5.04
   3  12  -3   46.46    6.82
   3  12  -4  -69.07    8.31
   3  12  -5   92.95    9.64
   3  12  -6   71.54    8.46
   3  12  -7   94.64    9.73
   3  12  -8   36.91    6.07
   3  12  -9   32.94    5.74
   3  11  -1  -27.46    5.24
   3  11  -2   65.79    8.11
   3  11  -3  -51.66    7.19
   3  11  -4   -5.26    2.29
   3  11  -5  -20.92    4.57
   3  11  -6   61.77    7.86
   3  11  -7    8.32    2.88
   3  11  -8  -16.58    4.07
   3  11  -9   31.50    5.61
   3  11 -10   23.25    4.82
   3  10  -1   47.44    6.89
   3  10  -2   -4.71    2.17
   3  10  -3   49.58    7.04
   3  10  -4   53.45    7.31
   3  10  -5  -27.91    5.28
   3  10  -6   15.67    3.96
   3  10  -7   42.28    6.50
   3  10  -8  -23.51    4.85
   3  10  -9  -64.11    8.01
   3  10 -10  -46.54    6.82
   3  10 -11  -37.17    6.10
   3  10 -12   17.50    4.18
   3   9  -1   25.49    5.05
   3   9  -2   91.80    9.58
   3   9  -3  545.46   23.36
   3   9  -4   75.57    8.69
   3   9  -5   28.35    5.32
   3   9  -6   67.76    8.23
   3   9  -7  140.63   11.86
   3   9  -8   30.55    5.53
   3   9  -9   38.95    6.24
   3   9 -10   55.96    7.48
   3   9 -11   27.42    5.24
   3   9 -12   51.17    7.15
   3   9 -13   90.88    9.53
   3   8  -1   37.33    6.11
   3   8  -2   50.88    7.13
   3   8  -3  270.09   16.43
   3   8  -4  124.19   11.14
   3   8  -5  264.57   16.27
   3   8  -6   85.32    9.24
   3   8  -7   97.61    9.88
   3   8  -8   27.53    5.25
   3   8  -9  132.48   11.51
   3   8 -10   97.17    9.86
   3   8 -11   21.30    4.61
   3   8 -12   -5.48    2.34
   3   8 -13    3.54    1.88
   3   8 -14  -52.78    7.26
   3   7  -1   89.01    9.43
   3   7  -2  170.01   13.04
   3   7  -3  245.31   15.66
   3   7  -4   58.36    7.64
   3   7  -5  168.50   12.98
   3   7  -6   45.19    6.72
   3   7  -7  144.66   12.03
   3   7  -8   71.61    8.46
   3   7  -9   78.12    8.84
   3   7 -10   33.70    5.81
   3   7 -11   70.44    8.39
   3   7 -12   23.88    4.89
   3   7 -13  148.92   12.20
   3   7 -14  -34.52    5.88
   3   7 -15  -20.51    4.53
   3   6  -1   76.54    8.75
   3   6  -2  202.56   14.23
   3   6  -3  113.00   10.63
   3   6  -4  407.53   20.19
   3   6  -5   74.78    8.65
   3   6  -6   29.47    5.43
   3   6  -7  323.36   17.98
   3   6  -8  119.76   10.94
   3   6  -9   21.29    4.61
   3   6 -10  123.02   11.09
   3   6 -11  -18.37    4.29
   3   6 -12   28.63    5.35
   3   6 -13   -8.10    2.85
   3   6 -14   53.95    7.35
   3   6 -15   63.11    7.94
   3   6 -16 -116.84   10.81
   3   5  -1  257.08   16.03
   3   5  -2 1410.83   37.56
   3   5  -3  228.13   15.10
   3   5  -4  204.91   14.31
   3   5  -5   65.20    8.07
   3   5  -6  105.87   10.29
   3   5  -7  185.21   13.61
   3   5  -8  148.36   12.18
   3   5  -9  355.71   18.86
   3   5 -10  272.55   16.51
   3   5 -11  117.47   10.84
   3   5 -12   39.79    6.31
   3   5 -13   30.70    5.54
   3   5 -14  143.89   12.00
   3   4  -2 1645.15   40.56
   3   4  -3 3313.86   57.57
   3   4  -4  350.84   18.73
   3   4  -5 2015.37   44.89
   3   4  -6   95.95    9.80
   3   4  -7  136.73   11.69
   3   4  -8  275.57   16.60
   3   4  -9  113.27   10.64
   3   4 -10  705.37   26.56
   3   4 -11   97.11    9.85
   3   4 -12  202.00   14.21
   3   4 -13  159.06   12.61
   3   4 -14  -71.55    8.46
   3   4 -15  105.05   10.25
   3   4 -16  232.11   15.24
   3   3  -2  657.71   25.65
   3   3  -3 1120.91   33.48
   3   3  -4 1712.19   41.38
   3   3  -5 1488.11   38.58
   3   3  -6  843.77   29.05
   3   3  -7  326.50   18.07
   3   3  -8  273.50   16.54
   3   3  -9  232.07   15.23
   3   3 -10  189.83   13.78
   3   3 -11   99.94   10.00
   3   3 -12   28.69    5.36
   3   3 -13   82.06    9.06
   3   3 -14   29.78    5.46
   3   3 -15  157.36   12.54
   3   3 -16  -25.57    5.06
   3   2  21    3.36    1.83
   3   2  20   -6.20    2.49
   3   2  19   71.47    8.45
   3   2  18   76.26    8.73
   3   2  17   22.16    4.71
   3   2  16   16.60    4.07
   3   2  15  -20.54    4.53
   3   2  14  -25.48    5.05
   3   2  13  121.15   11.01
   3   2  12   83.62    9.14
   3   2  11   69.55    8.34
   3   2  10   67.98    8.25
   3   2   9   27.98    5.29
   3   2   8  166.00   12.88
   3   2   7   94.95    9.74
   3   2   6  254.29   15.95
   3   2   5 -101.61   10.08
   3   2   4  173.35   13.17
   3   2   3  186.54   13.66
   3   2   2  -53.68    7.33
   3   2   1  388.25   19.70
   3   2   0    1.87    1.37
   3   2  -2 4322.44   65.75
   3   2  -3 2231.75   47.24
   3   2  -4 2624.05   51.23
   3   2  -5   60.20    7.76
   3   2  -6  170.17   13.04
   3   2  -7  283.48   16.84
   3   2  -8  204.17   14.29
   3   2  -9  150.52   12.27
   3   2 -10  -26.45    5.14
   3   2 -11  -12.38    3.52
   3   2 -12 -103.56   10.18
   3   2 -13  -10.27    3.21
   3   2 -14   90.35    9.51
   3   2 -15    6.80    2.61
   3   1  22   23.40    4.84
   3   1  21  -72.01    8.49
   3   1  20  -33.31    5.77
   3   1  19  106.88   10.34
   3   1  16  101.34   10.07
   3   1  15   36.28    6.02
   3   1  14  -21.86    4.67
   3   1  13    9.73    3.12
   3   1  11  167.45   12.94
   3   1  10   74.01    8.60
   3   1   9   82.72    9.10
   3   1   8 -112.12   10.59
   3   1   7  132.02   11.49
   3   1   6  106.06   10.30
   3   1   5 1733.57   41.64
   3   1   4 1383.69   37.20
   3   1   3 1772.79   42.10
   3   1   2  353.29   18.80
   3   1   1  245.97   15.68
   3   1   0 4563.88   67.56
   3   1  -1 2644.66   51.43
   3   0  21  -77.80    8.82
   3   0  20   14.20    3.77
   3   0  18   -4.35    2.08
   3   0  17    6.17    2.48
   3   0  15  158.69   12.60
   3   0  14   71.27    8.44
   3   0  13   61.84    7.86
   3   0  12   79.26    8.90
   3   0  11  441.89   21.02
   3   0  10   25.53    5.05
   3   0   9  208.97   14.46
   3   0   8 -143.94   12.00
   3   0   7  168.17   12.97
   3   0   6  135.75   11.65
   3   0   5 1661.45   40.76
   3   0   4  346.66   18.62
   3   0   3  425.70   20.63
   3   0   2  245.37   15.66
   3   0   1 2502.31   50.02
   3   0   0  253.65   15.93
   3   0  -1 1150.93   33.93
   3  -1  21  -21.71    4.66
   3  -1  20   -1.12    1.06
   3  -1  18  375.00   19.36
   3  -1  16  133.68   11.56
   3  -1  15  255.29   15.98
   3  -1  13  -45.41    6.74
   3  -1  12   28.29    5.32
   3  -1  11  119.08   10.91
   3  -1  10  216.03   14.70
   3  -1   9  173.20   13.16
   3  -1   8  231.18   15.20
   3  -1   7   67.37    8.21
   3  -1   6  149.70   12.23
   3  -1   5 2526.33   50.26
   3  -1   4 1561.54   39.52
   3  -1   3 2449.53   49.49
   3  -1   2  209.59   14.48
   3  -1   1  621.37   24.93
   3  -1   0 5126.18   71.60
   3  -1  -1 1510.29   38.86
   3  -2  20  -63.38    7.96
   3  -2  19  108.44   10.41
   3  -2  17   32.77    5.72
   3  -2  16   66.83    8.18
   3  -2  13   32.02    5.66
   3  -2  12  514.52   22.68
   3  -2  11    4.11    2.03
   3  -2  10   86.36    9.29
   3  -2   9   78.86    8.88
   3  -2   8  102.80   10.14
   3  -2   7  129.73   11.39
   3  -2   6  726.08   26.95
   3  -2   5  332.37   18.23
   3  -2   4 2604.16   51.03
   3  -2   3  190.38   13.80
   3  -2   2 2616.61   51.15
   3  -2   1  895.93   29.93
   3  -2   0 2961.35   54.42
   3  -2  -1  187.44   13.69
   3  -3  20   15.24    3.90
   3  -3  19    4.40    2.10
   3  -3  13   40.05    6.33
   3  -3  12   70.84    8.42
   3  -3  11   77.23    8.79
   3  -3  10   88.78    9.42
   3  -3   9    9.32    3.05
   3  -3   8  358.41   18.93
   3  -3   7  392.47   19.81
   3  -3   6  804.53   28.36
   3  -3   5  312.98   17.69
   3  -3   4  142.61   11.94
   3  -3   3  469.70   21.67
   3  -3   2  427.40   20.67
   3  -3   1 4378.24   66.17
   3  -3   0  462.79   21.51
   3  -3  -1 7725.89   87.90
   3  -4  19   54.99    7.42
   3  -4  18   12.94    3.60
   3  -4  17   37.96    6.16
   3  -4  16  -41.75    6.46
   3  -4  15   60.00    7.75
   3  -4  13   44.41    6.66
   3  -4  10   37.68    6.14
   3  -4   9  427.02   20.66
   3  -4   8  277.94   16.67
   3  -4   7  635.23   25.20
   3  -4   6  116.05   10.77
   3  -4   5  -22.82    4.78
   3  -4   4   55.09    7.42
   3  -4   3  947.43   30.78
   3  -4   2  880.08   29.67
   3  -4   1 1751.94   41.86
   3  -4   0 1998.75   44.71
   3  -4  -1 2895.28   53.81
   3  -5  19  -59.54    7.72
   3  -5  18   23.77    4.88
   3  -5  17   63.60    7.97
   3  -5  16   43.60    6.60
   3  -5  14  -18.47    4.30
   3  -5  13    1.23    1.11
   3  -5  11  -10.36    3.22
   3  -5  10    7.20    2.68
   3  -5   9   51.77    7.20
   3  -5   8  106.22   10.31
   3  -5   7  203.49   14.27
   3  -5   6  346.44   18.61
   3  -5   5   87.28    9.34
   3  -5   4   93.44    9.67
   3  -5   3  404.48   20.11
   3  -5   2  308.78   17.57
   3  -5   1  502.32   22.41
   3  -5   0  615.13   24.80
   3  -5  -1  737.75   27.16
   3  -6  18  -36.86    6.07
   3  -6  17   41.10    6.41
   3  -6  15    4.68    2.16
   3  -6  13   -7.41    2.72
   3  -6  12   -5.58    2.36
   3  -6  10   54.98    7.42
   3  -6   9  113.07   10.63
   3  -6   8   91.28    9.55
   3  -6   7  207.10   14.39
   3  -6   6  478.08   21.87
   3  -6   5   56.21    7.50
   3  -6   4  145.85   12.08
   3  -6   3  652.88   25.55
   3  -6   2  611.36   24.73
   3  -6   1 1352.04   36.77
   3  -6   0  125.03   11.18
   3  -6  -1  235.52   15.35
   3  -7  18   -0.35    0.59
   3  -7  17  -27.84    5.28
   3  -7  15   63.16    7.95
   3  -7  14   22.86    4.78
   3  -7  13   64.48    8.03
   3  -7  12    5.80    2.41
   3  -7  11    9.17    3.03
   3  -7  10   67.43    8.21
   3  -7   8   90.35    9.51
   3  -7   7  703.32   26.52
   3  -7   6  137.72   11.74
   3  -7   5  762.36   27.61
   3  -7   4  131.57   11.47
   3  -7   3 1187.73   34.46
   3  -7   2  702.72   26.51
   3  -7   1  506.16   22.50
   3  -7   0  311.80   17.66
   3  -7  -1  319.89   17.89
   3  -8  17   27.97    5.29
   3  -8  15  -15.05    3.88
   3  -8  14  126.94   11.27
   3  -8  13   45.28    6.73
   3  -8  12   60.67    7.79
   3  -8  10   45.66    6.76
   3  -8   9   11.50    3.39
   3  -8   8  -22.57    4.75
   3  -8   7  145.05   12.04
   3  -8   6   98.08    9.90
   3  -8   5   68.92    8.30
   3  -8   4   39.30    6.27
   3  -8   3  240.77   15.52
   3  -8   2  -32.72    5.72
   3  -8   1   27.25    5.22
   3  -8   0  168.39   12.98
   3  -8  -1   71.38    8.45
   3  -9  16   38.25    6.19
   3  -9  15   14.97    3.87
   3  -9  14   42.14    6.49
   3  -9  13   27.58    5.25
   3  -9  12    1.21    1.10
   3  -9  10    5.66    2.38
   3  -9   9  -36.94    6.08
   3  -9   8   33.62    5.80
   3  -9   7  -26.79    5.18
   3  -9   6   47.58    6.90
   3  -9   3  344.58   18.56
   3  -9   2  511.87   22.62
   3  -9   1   54.34    7.37
   3  -9   0  726.67   26.96
   3  -9  -1  110.69   10.52
   3 -10  12  -11.26    3.36
   3 -10  11  -20.57    4.54
   3 -10  10   62.73    7.92
   3 -10   6  168.15   12.97
   3 -10   4  -49.06    7.00
   3 -10   3   72.13    8.49
   3 -10   1   54.61    7.39
   3 -10   0   58.17    7.63
   3 -10  -1   45.53    6.75
   3 -11  14   61.54    7.84
   3 -11  13   50.83    7.13
   3 -11  12    5.43    2.33
   3 -11  10  -10.22    3.20
   3 -11   9   86.47    9.30
   3 -11   8    3.72    1.93
   3 -11   7  -73.28    8.56
   3 -11   6   18.72    4.33
   3 -11   4   29.33    5.42
   3 -11   3   70.40    8.39
   3 -11   0  -14.23    3.77
   3 -11  -1    6.60    2.57
   3 -12  11  -14.66    3.83
   3 -12   9  -17.13    4.14
   3 -12   8  -29.44    5.43
   3 -12   7   70.29    8.38
   3 -12   6   -0.34    0.58
   3 -12   5  165.36   12.86
   3 -12   3  141.37   11.89
   3 -12   1   53.80    7.34
   3 -12   0   41.90    6.47
   3 -13  11  -31.77    5.64
   3 -13   9   16.47    4.06
   3 -13   4   21.13    4.60
   3 -13   3  -30.18    5.49
   3 -13   2    2.87    1.69
   3 -13   1    7.72    2.78
   3 -13   0  -43.50    6.60
   3 -14   7   22.86    4.78
   3 -14   6    0.32    0.56
   3 -14   5    8.01    2.83
   3 -14   4   -8.51    2.92
   3 -14   3   35.85    5.99
   3 -14   2   64.39    8.02
   3 -14   1   71.65    8.46
   3 -14  -1   -0.77    0.88
   3 -15   5   -4.26    2.06
   3 -15   4    1.31    1.15
   3 -15   3   11.16    3.34
   3 -15   2   76.56    8.75
   3 -15   1  -29.82    5.46
   3 -15   0  -49.07    7.01
   3 -15  -1  -34.06    5.84
   2  15   0   39.65    6.30
   2  15  -1  -24.64    4.96
   2  14   0  -30.66    5.54
   2  14  -1   29.60    5.44
   2  14  -2   92.90    9.64
   2  14  -3  -45.58    6.75
   2  14  -4   58.81    7.67
   2  14  -5   41.50    6.44
   2  13  -1   -1.37    1.17
   2  13  -2    3.56    1.89
   2  13  -3   17.95    4.24
   2  13  -4   57.11    7.56
   2  13  -5  -30.35    5.51
   2  13  -6   72.24    8.50
   2  13  -7   -6.17    2.48
   2  12  -1   70.08    8.37
   2  12  -2   -8.88    2.98
   2  12  -3   27.60    5.25
   2  12  -4  -19.12    4.37
   2  12  -5    3.25    1.80
   2  12  -6   38.53    6.21
   2  12  -7   28.94    5.38
   2  12  -8   74.18    8.61
   2  12  -9   15.18    3.90
   2  11  -1   66.26    8.14
   2  11  -2  -36.47    6.04
   2  11  -3   91.58    9.57
   2  11  -4  162.08   12.73
   2  11  -5   25.79    5.08
   2  11  -6   50.02    7.07
   2  11  -7  -77.37    8.80
   2  11  -8   95.26    9.76
   2  11  -9  -72.66    8.52
   2  11 -10   -4.72    2.17
   2  11 -11  -21.00    4.58
   2  10  -1  109.47   10.46
   2  10  -2   -2.16    1.47
   2  10  -3   72.70    8.53
   2  10  -4  144.23   12.01
   2  10  -5   76.85    8.77
   2  10  -6   27.00    5.20
   2  10  -7   -9.60    3.10
   2  10  -8   47.78    6.91
   2  10  -9  -39.38    6.28
   2  10 -10    8.60    2.93
   2  10 -11   83.12    9.12
   2  10 -12  -79.62    8.92
   2   9  -1   75.07    8.66
   2   9  -2   85.53    9.25
   2   9  -3  735.64   27.12
   2   9  -4  154.70   12.44
   2   9  -5   13.68    3.70
   2   9  -6  281.31   16.77
   2   9  -7   36.43    6.04
   2   9  -8   65.04    8.06
   2   9  -9  -22.83    4.78
   2   9 -10  -26.65    5.16
   2   9 -11  -13.47    3.67
   2   9 -12   93.55    9.67
   2   9 -13   -2.55    1.60
   2   8  -1   42.62    6.53
   2   8  -2   63.93    8.00
   2   8  -3  259.73   16.12
   2   8  -4   54.73    7.40
   2   8  -5  218.02   14.77
   2   8  -6   47.05    6.86
   2   8  -7   91.72    9.58
   2   8  -8   17.85    4.22
   2   8  -9   34.28    5.85
   2   8 -10   72.08    8.49
   2   8 -11   19.85    4.46
   2   8 -12   -4.37    2.09
   2   8 -13  -57.99    7.62
   2   8 -14  -25.75    5.07
   2   8 -15   29.44    5.43
   2   7  -1  167.26   12.93
   2   7  -2 1065.94   32.65
   2   7  -3  244.58   15.64
   2   7  -4  161.03   12.69
   2   7  -5   97.46    9.87
   2   7  -6  122.53   11.07
   2   7  -7  178.10   13.35
   2   7  -8   57.06    7.55
   2   7  -9  -78.78    8.88
   2   7 -10  170.33   13.05
   2   7 -11  -26.50    5.15
   2   7 -12   61.05    7.81
   2   7 -13   37.84    6.15
   2   7 -14  -42.58    6.53
   2   7 -15   40.10    6.33
   2   6  -1  494.67   22.24
   2   6  -2 4759.94   68.99
   2   6  -3   82.81    9.10
   2   6  -4  493.91   22.22
   2   6  -5   96.20    9.81
   2   6  -6  180.29   13.43
   2   6  -7   80.91    9.00
   2   6  -8  206.18   14.36
   2   6  -9   85.74    9.26
   2   6 -10  104.66   10.23
   2   6 -11   54.67    7.39
   2   6 -12   39.67    6.30
   2   6 -13   77.51    8.80
   2   6 -14   26.39    5.14
   2   6 -15   -5.85    2.42
   2   6 -16   -9.25    3.04
   2   5  -1  273.43   16.54
   2   5  -2  493.69   22.22
   2   5  -3   81.34    9.02
   2   5  -4 2770.88   52.64
   2   5  -5  133.64   11.56
   2   5  -6  207.27   14.40
   2   5  -7  227.56   15.08
   2   5  -8   57.31    7.57
   2   5  -9   59.37    7.70
   2   5 -10  420.57   20.51
   2   5 -11  -38.43    6.20
   2   5 -12  -62.33    7.89
   2   5 -13  308.89   17.58
   2   5 -14  118.88   10.90
   2   5 -15   -0.17    0.41
   2   5 -16  149.96   12.25
   2   5 -17   92.26    9.61
   2   4  -1  110.85   10.53
   2   4  -2 3272.32   57.20
   2   4  -3  135.92   11.66
   2   4  -4  281.59   16.78
   2   4  -5  189.74   13.77
   2   4  -6  111.92   10.58
   2   4  -7  621.63   24.93
   2   4  -8  203.46   14.26
   2   4  -9  616.91   24.84
   2   4 -10  236.89   15.39
   2   4 -11  252.76   15.90
   2   4 -12  397.65   19.94
   2   4 -13    9.53    3.09
   2   4 -14  -45.74    6.76
   2   4 -16   42.29    6.50
   2   4 -17  142.07   11.92
   2   4 -18  158.15   12.58
   2   3  -1  286.34   16.92
   2   3  -2 4683.87   68.44
   2   3  -3  201.92   14.21
   2   3  -4 3707.79   60.89
   2   3  -5 3597.97   59.98
   2   3  -6 2038.11   45.15
   2   3  -7  521.23   22.83
   2   3  -8  449.81   21.21
   2   3  -9   35.10    5.92
   2   3 -10  287.77   16.96
   2   3 -11  141.99   11.92
   2   3 -12   92.89    9.64
   2   3 -13   -8.77    2.96
   2   3 -14  -46.06    6.79
   2   3 -15   97.01    9.85
   2   3 -17  107.60   10.37
   2   2  -1 4475.61   66.90
   2   2  -2 5504.05   74.19
   2   2  -3 2977.34   54.57
   2   2  -4 1308.01   36.17
   2   2  -5  868.81   29.48
   2   2  -6 1375.78   37.09
   2   2  -7  173.95   13.19
   2   2  -8   49.03    7.00
   2   2  -9   97.74    9.89
   2   2 -10   17.76    4.21
   2   2 -11  -55.50    7.45
   2   2 -12   19.60    4.43
   2   2 -13  -10.10    3.18
   2   2 -14  -24.64    4.96
   2   2 -16 -196.59   14.02
   2   2 -17   56.74    7.53
   2   2 -18  127.73   11.30
   2   1  20   99.64    9.98
   2   1  19  -94.67    9.73
   2   1  18  103.01   10.15
   2   1  17   90.63    9.52
   2   1  16  -15.48    3.93
   2   1  15  166.31   12.90
   2   1  14   35.59    5.97
   2   1  13   43.75    6.61
   2   1  11  111.43   10.56
   2   1  10   57.75    7.60
   2   1   9  152.26   12.34
   2   1   8   55.33    7.44
   2   1   7  969.31   31.13
   2   1   6  -73.80    8.59
   2   1   5  293.45   17.13
   2   1   4 2652.65   51.50
   2   1   3  226.62   15.05
   2   1   2  182.09   13.49
   2   1   1  702.51   26.50
   2   1   0 9758.24   98.78
   2   0  18    0.99    1.00
   2   0  17  -59.23    7.70
   2   0  16  -61.12    7.82
   2   0  14  129.41   11.38
   2   0  13    7.45    2.73
   2   0  11   84.40    9.19
   2   0  10  421.79   20.54
   2   0   9  -77.26    8.79
   2   0   8  718.64   26.81
   2   0   7  450.06   21.21
   2   0   6  323.36   17.98
   2   0   5  346.85   18.62
   2   0   4  254.55   15.95
   2   0   3  467.14   21.61
   2   0   2 2076.56   45.57
   2   0   1 2662.92   51.60
   2   0   0 1442.49   37.98
   2  -1  19  -52.51    7.25
   2  -1  18  192.05   13.86
   2  -1  16  109.75   10.48
   2  -1  14  -24.94    4.99
   2  -1  13   16.54    4.07
   2  -1  11  152.60   12.35
   2  -1  10  578.99   24.06
   2  -1   9 1097.72   33.13
   2  -1   8  404.95   20.12
   2  -1   7 1563.49   39.54
   2  -1   6  276.21   16.62
   2  -1   5  239.47   15.47
   2  -1   4 2591.67   50.91
   2  -1   3  401.53   20.04
   2  -1   2  295.02   17.18
   2  -1   1  301.83   17.37
   2  -1   0 6729.62   82.03
   2  -1  -1   45.90    6.77
   2  -2  19  -20.97    4.58
   2  -2  17   47.91    6.92
   2  -2  16   46.87    6.85
   2  -2  14    6.17    2.48
   2  -2  13  266.72   16.33
   2  -2  12  177.40   13.32
   2  -2  11   42.04    6.48
   2  -2  10  339.19   18.42
   2  -2   9   95.86    9.79
   2  -2   8  473.45   21.76
   2  -2   7  354.70   18.83
   2  -2   6  192.57   13.88
   2  -2   5 1557.10   39.46
   2  -2   4 3060.74   55.32
   2  -2   3 1199.22   34.63
   2  -2   213002.92  114.03
   2  -2   1  283.25   16.83
   2  -2   0 1948.13   44.14
   2  -2  -1  134.37   11.59
   2  -3  19   22.95    4.79
   2  -3  18  -12.43    3.53
   2  -3  13   75.00    8.66
   2  -3  12  122.79   11.08
   2  -3  11   67.06    8.19
   2  -3  10  323.08   17.97
   2  -3   9  134.14   11.58
   2  -3   8  102.96   10.15
   2  -3   7  223.07   14.94
   2  -3   6  174.92   13.23
   2  -3   5  122.17   11.05
   2  -3   4  240.55   15.51
   2  -3   3  513.48   22.66
   2  -3   2  544.44   23.33
   2  -3   1 1329.76   36.47
   2  -3   0  259.47   16.11
   2  -3  -1  146.41   12.10
   2  -4  18  -16.25    4.03
   2  -4  17    7.49    2.74
   2  -4  16   10.25    3.20
   2  -4  15   90.84    9.53
   2  -4  13   58.30    7.64
   2  -4  12  276.92   16.64
   2  -4  10  450.04   21.21
   2  -4   9 1052.47   32.44
   2  -4   8  131.89   11.48
   2  -4   7  696.36   26.39
   2  -4   6  284.36   16.86
   2  -4   5  214.36   14.64
   2  -4   4 3558.64   59.65
   2  -4   3 2031.04   45.07
   2  -4   2  272.11   16.50
   2  -4   1 2237.28   47.30
   2  -4   0 1426.44   37.77
   2  -4  -1  153.95   12.41
   2  -5  15   20.62    4.54
   2  -5  13   57.95    7.61
   2  -5  12  248.36   15.76
   2  -5  11   93.86    9.69
   2  -5  10   20.92    4.57
   2  -5   9  298.62   17.28
   2  -5   8   12.36    3.52
   2  -5   7  219.15   14.80
   2  -5   6   20.08    4.48
   2  -5   5 1447.69   38.05
   2  -5   4 1052.68   32.44
   2  -5   3 1484.21   38.53
   2  -5   2  235.75   15.35
   2  -5   1 1035.73   32.18
   2  -5   0  133.43   11.55
   2  -5  -1  422.87   20.56
   2  -6  17   76.76    8.76
   2  -6  16   37.91    6.16
   2  -6  14   65.78    8.11
   2  -6  13   -6.92    2.63
   2  -6  12   25.29    5.03
   2  -6  11   -0.03    0.18
   2  -6  10   15.14    3.89
   2  -6   9 -105.86   10.29
   2  -6   8  171.06   13.08
   2  -6   7   67.90    8.24
   2  -6   6  141.02   11.88
   2  -6   5  438.43   20.94
   2  -6   4  201.08   14.18
   2  -6   3  584.37   24.17
   2  -6   2 4379.63   66.18
   2  -6   1 1818.93   42.65
   2  -6   0 5460.50   73.90
   2  -6  -1  824.64   28.72
   2  -7  17   -6.77    2.60
   2  -7  16  105.69   10.28
   2  -7  15   39.11    6.25
   2  -7  11    4.85    2.20
   2  -7   8  982.96   31.35
   2  -7   7   51.83    7.20
   2  -7   6  130.80   11.44
   2  -7   5  217.10   14.73
   2  -7   4  687.03   26.21
   2  -7   3  131.71   11.48
   2  -7   2  612.11   24.74
   2  -7   1 1149.17   33.90
   2  -7   0  427.90   20.69
   2  -7  -1  161.94   12.73
   2  -8  16   18.43    4.29
   2  -8  15   40.42    6.36
   2  -8  14   -7.19    2.68
   2  -8  13   38.52    6.21
   2  -8  12   21.71    4.66
   2  -8  10   20.61    4.54
   2  -8   9   37.14    6.09
   2  -8   8   28.02    5.29
   2  -8   7  121.36   11.02
   2  -8   6  124.30   11.15
   2  -8   5  156.54   12.51
   2  -8   4   57.72    7.60
   2  -8   3  445.10   21.10
   2  -8   2   37.05    6.09
   2  -8   1   13.06    3.61
   2  -8   0   87.56    9.36
   2  -8  -1  129.22   11.37
   2  -9  15   91.07    9.54
   2  -9  14   16.71    4.09
   2  -9  13   57.89    7.61
   2  -9  12   -2.11    1.45
   2  -9  10  -21.77    4.67
   2  -9   9   22.64    4.76
   2  -9   8  191.18   13.83
   2  -9   7  186.80   13.67
   2  -9   6   32.31    5.68
   2  -9   5 1916.72   43.78
   2  -9   4   18.09    4.25
   2  -9   3 1053.39   32.46
   2  -9   2  651.70   25.53
   2  -9   1  137.63   11.73
   2  -9   0   27.47    5.24
   2  -9  -1  179.18   13.39
   2 -10  13   24.93    4.99
   2 -10  12   58.78    7.67
   2 -10  10   40.91    6.40
   2 -10   9    4.74    2.18
   2 -10   8   71.93    8.48
   2 -10   6  120.63   10.98
   2 -10   5  110.30   10.50
   2 -10   4  690.29   26.27
   2 -10   3  370.24   19.24
   2 -10   1  107.70   10.38
   2 -10  -1   94.67    9.73
   2 -11  11   23.87    4.89
   2 -11  10   -9.05    3.01
   2 -11   7   53.85    7.34
   2 -11   6  162.73   12.76
   2 -11   5  108.06   10.40
   2 -11   4  -95.41    9.77
   2 -11   2   30.97    5.56
   2 -11   1   31.00    5.57
   2 -11   0   43.51    6.60
   2 -11  -1   46.11    6.79
   2 -12  12   -1.63    1.28
   2 -12  10   35.32    5.94
   2 -12   9   11.96    3.46
   2 -12   8    8.44    2.90
   2 -12   7 -123.00   11.09
   2 -12   6   35.80    5.98
   2 -12   4   74.09    8.61
   2 -12   3  -99.80    9.99
   2 -12   1   88.60    9.41
   2 -12   0   80.93    9.00
   2 -12  -1   -8.09    2.84
   2 -13  10   59.59    7.72
   2 -13   9   57.17    7.56
   2 -13   8   60.22    7.76
   2 -13   7  -58.55    7.65
   2 -13   6   74.00    8.60
   2 -13   5  216.64   14.72
   2 -13   4   51.11    7.15
   2 -13   3   51.67    7.19
   2 -13   2   81.41    9.02
   2 -13   1   11.54    3.40
   2 -13  -1  -24.07    4.91
   2 -14   7   25.59    5.06
   2 -14   6   69.43    8.33
   2 -14   5   17.06    4.13
   2 -14   3   -6.55    2.56
   2 -14   2   47.18    6.87
   2 -14   1  -13.78    3.71
   2 -14   0   68.54    8.28
   2 -14  -1    1.02    1.01
   2 -15   1  -60.95    7.81
   2 -15   0  -19.45    4.41
   2 -15  -1  -59.57    7.72
   1  15  -1   13.77    3.71
   1  15  -2   59.58    7.72
   1  15  -3   11.32    3.37
   1  15  -4 -103.72   10.18
   1  14  -1  100.66   10.03
   1  14  -2   27.45    5.24
   1  14  -3  -38.75    6.22
   1  14  -4   75.56    8.69
   1  14  -5    4.21    2.05
   1  14  -6   21.95    4.68
   1  13   0  -21.24    4.61
   1  13  -1   35.58    5.97
   1  13  -3  -19.17    4.38
   1  13  -4   63.03    7.94
   1  13  -6   25.26    5.03
   1  13  -7   62.95    7.93
   1  12   0   99.43    9.97
   1  12  -2  -20.08    4.48
   1  12  -4   74.01    8.60
   1  12  -5   54.60    7.39
   1  12  -6   58.31    7.64
   1  12  -7   -1.75    1.32
   1  12  -8  -40.71    6.38
   1  12  -9  -12.22    3.50
   1  12 -10   -8.68    2.95
   1  11   0   14.96    3.87
   1  11  -1   39.08    6.25
   1  11  -2   51.21    7.16
   1  11  -3   33.36    5.78
   1  11  -4   56.14    7.49
   1  11  -5   83.46    9.14
   1  11  -6   59.09    7.69
   1  11  -7   15.69    3.96
   1  11  -8   19.47    4.41
   1  11  -9  -85.09    9.22
   1  11 -10   19.32    4.40
   1  11 -11   49.56    7.04
   1  11 -12    0.99    0.99
   1  10   0  -11.76    3.43
   1  10  -1   20.49    4.53
   1  10  -2   75.29    8.68
   1  10  -3   16.61    4.07
   1  10  -4  203.18   14.25
   1  10  -5   43.47    6.59
   1  10  -6   47.56    6.90
   1  10  -7   -5.17    2.27
   1  10  -8    1.19    1.09
   1  10  -9   -4.49    2.12
   1  10 -10   82.63    9.09
   1  10 -11   63.66    7.98
   1  10 -12   94.47    9.72
   1   9   0    3.21    1.79
   1   9  -1  108.13   10.40
   1   9  -2  230.85   15.19
   1   9  -3   -0.13    0.36
   1   9  -4  106.42   10.32
   1   9  -5   60.79    7.80
   1   9  -6  773.61   27.81
   1   9  -7   -5.55    2.36
   1   9  -8   13.80    3.72
   1   9  -9  104.40   10.22
   1   9 -12   67.85    8.24
   1   9 -13  -38.16    6.18
   1   9 -14  184.78   13.59
   1   8   0    4.64    2.15
   1   8  -1  267.10   16.34
   1   8  -2  321.42   17.93
   1   8  -3  166.86   12.92
   1   8  -4   47.62    6.90
   1   8  -5  492.21   22.19
   1   8  -6   35.29    5.94
   1   8  -7   61.35    7.83
   1   8  -8    9.75    3.12
   1   8  -9  -12.25    3.50
   1   8 -10  -30.04    5.48
   1   8 -11  121.89   11.04
   1   8 -12  -38.36    6.19
   1   8 -13   24.61    4.96
   1   7   0   14.98    3.87
   1   7  -1    2.75    1.66
   1   7  -2  368.29   19.19
   1   7  -3 2732.57   52.27
   1   7  -4  223.63   14.95
   1   7  -5  537.54   23.18
   1   7  -6  289.75   17.02
   1   7  -7  226.78   15.06
   1   7  -8  101.16   10.06
   1   7  -9  364.83   19.10
   1   7 -10   36.82    6.07
   1   7 -11 -103.22   10.16
   1   7 -12  159.92   12.65
   1   7 -13   60.20    7.76
   1   7 -14   33.65    5.80
   1   7 -15  -18.60    4.31
   1   7 -16  -32.62    5.71
   1   6  -1   98.23    9.91
   1   6  -2  890.13   29.84
   1   6  -3 1636.96   40.46
   1   6  -4 2906.46   53.91
   1   6  -5  662.38   25.74
   1   6  -6   63.94    8.00
   1   6  -7   24.71    4.97
   1   6  -8  292.85   17.11
   1   6  -9  180.75   13.44
   1   6 -10  120.72   10.99
   1   6 -11  -28.24    5.31
   1   6 -14   20.17    4.49
   1   6 -15   41.09    6.41
   1   6 -16   33.19    5.76
   1   5  -1  961.24   31.00
   1   5  -2 2521.70   50.22
   1   5  -3  616.67   24.83
   1   5  -4  585.67   24.20
   1   5  -5  165.14   12.85
   1   5  -6  725.24   26.93
   1   5  -7  964.93   31.06
   1   5  -8  411.81   20.29
   1   5  -9  189.34   13.76
   1   5 -10  -17.04    4.13
   1   5 -11  183.19   13.53
   1   5 -12   30.26    5.50
   1   5 -13  -10.47    3.24
   1   5 -14  -20.32    4.51
   1   5 -15  -60.12    7.75
   1   5 -16  125.02   11.18
   1   5 -17   41.82    6.47
   1   5 -18  -44.01    6.63
   1   4  -1  159.16   12.62
   1   4  -2  890.33   29.84
   1   4  -3  477.56   21.85
   1   4  -4  192.66   13.88
   1   4  -5 1127.37   33.58
   1   4  -6 1677.67   40.96
   1   4  -7  439.10   20.95
   1   4  -8  156.07   12.49
   1   4  -9  -18.56    4.31
   1   4 -10   96.95    9.85
   1   4 -11   20.37    4.51
   1   4 -12  104.83   10.24
   1   4 -13  -56.39    7.51
   1   4 -14  102.32   10.12
   1   4 -15  139.39   11.81
   1   4 -16   14.66    3.83
   1   4 -17   19.61    4.43
   1   4 -18   43.34    6.58
   1   3  -129105.03  170.60
   1   3  -2 9735.50   98.67
   1   3  -3 2259.73   47.54
   1   3  -4 3992.58   63.19
   1   3  -5 4035.24   63.52
   1   3  -6  304.53   17.45
   1   3  -7  111.01   10.54
   1   3  -8  653.39   25.56
   1   3  -9  111.91   10.58
   1   3 -10  394.72   19.87
   1   3 -11  -62.93    7.93
   1   3 -12   -1.49    1.22
   1   3 -13  118.96   10.91
   1   3 -14   49.97    7.07
   1   3 -16  -44.45    6.67
   1   3 -17   15.86    3.98
   1   3 -18  -52.52    7.25
   1   3 -19  -91.85    9.58
   1   2  -111364.83  106.61
   1   2  -2 4436.14   66.60
   1   2  -3 3697.00   60.80
   1   2  -4 3800.44   61.65
   1   2  -5 9117.44   95.49
   1   2  -6  658.40   25.66
   1   2  -7  333.73   18.27
   1   2  -8 1144.80   33.83
   1   2  -9  577.25   24.03
   1   2 -10  143.87   11.99
   1   2 -11  334.33   18.28
   1   2 -12  257.19   16.04
   1   2 -13 -100.75   10.04
   1   2 -14  172.05   13.12
   1   2 -15   -2.31    1.52
   1   2 -16   36.58    6.05
   1   2 -18   30.33    5.51
   1   2 -19  -49.84    7.06
   1   1  19   46.51    6.82
   1   1  18    0.92    0.96
   1   1  17   52.49    7.24
   1   1  16 -110.02   10.49
   1   1  15  -98.43    9.92
   1   1  14  -33.01    5.75
   1   1  -123727.69  154.04
   1   1  -211645.23  107.91
   1   1  -3 6316.77   79.48
   1   1  -4  966.73   31.09
   1   1  -5  298.04   17.26
   1   1  -6  799.73   28.28
   1   1  -7  438.26   20.93
   1   1  -8  358.56   18.94
   1   1  -9  183.50   13.55
   1   1 -10  160.68   12.68
   1   1 -11 -115.06   10.73
   1   1 -12   24.53    4.95
   1   1 -13  -48.08    6.93
   1   1 -14 -200.35   14.15
   1   1 -15   97.54    9.88
   1   1 -16  101.11   10.06
   1   1 -19    4.40    2.10
   1   0  17 -110.20   10.50
   1   0  16  -73.92    8.60
   1   0  15  -41.81    6.47
   1   0  14   87.29    9.34
   1   0  13  101.90   10.09
   1   0  12  167.80   12.95
   1   0  11  171.66   13.10
   1   0  10  159.39   12.62
   1   0   9  365.40   19.12
   1   0   8  246.00   15.68
   1   0   7  760.93   27.58
   1   0   6  290.63   17.05
   1   0   5 2717.86   52.13
   1   0   4  437.06   20.91
   1   0   3  789.12   28.09
   1   0   2  499.23   22.34
   1   0   1 3381.92   58.15
   1   0   0 1295.94   36.00
   1  -1  19   35.81    5.98
   1  -1  18   25.52    5.05
   1  -1  16  123.73   11.12
   1  -1  15  153.27   12.38
   1  -1  13  157.66   12.56
   1  -1  12  105.79   10.29
   1  -1  11   89.69    9.47
   1  -1  10   94.13    9.70
   1  -1   9   97.78    9.89
   1  -1   8  145.65   12.07
   1  -1   7 1214.25   34.85
   1  -1   6  373.75   19.33
   1  -1   5 1740.93   41.72
   1  -1   4 2359.08   48.57
   1  -1   3  809.34   28.45
   1  -1   210227.60  101.13
   1  -1   110830.04  104.07
   1  -1   0 4541.41   67.39
   1  -2  19   31.51    5.61
   1  -2  17   24.02    4.90
   1  -2  16   42.15    6.49
   1  -2  15    8.82    2.97
   1  -2  14   -5.70    2.39
   1  -2  13    8.00    2.83
   1  -2  12  875.85   29.59
   1  -2  11  214.93   14.66
   1  -2  10  774.40   27.83
   1  -2   9  -16.70    4.09
   1  -2   8 1457.90   38.18
   1  -2   7  121.47   11.02
   1  -2   6 1951.63   44.18
   1  -2   5 2445.43   49.45
   1  -2   4  995.85   31.56
   1  -2   3  508.09   22.54
   1  -2   221279.04  145.87
   1  -2   1  547.77   23.40
   1  -2   0 5855.38   76.52
   1  -3  18   40.68    6.38
   1  -3  17   -3.44    1.85
   1  -3  15   44.81    6.69
   1  -3  14   21.78    4.67
   1  -3  12  310.89   17.63
   1  -3  11  121.81   11.04
   1  -3  10  -31.23    5.59
   1  -3   9  206.12   14.36
   1  -3   8  113.76   10.67
   1  -3   7  354.63   18.83
   1  -3   6  783.45   27.99
   1  -3   5 2970.54   54.50
   1  -3   4 6392.37   79.95
   1  -3   3 2177.27   46.66
   1  -3   2  569.24   23.86
   1  -3   139552.56  198.88
   1  -3   024159.06  155.43
   1  -4  16    3.57    1.89
   1  -4  15   62.09    7.88
   1  -4  13  112.83   10.62
   1  -4  11  107.69   10.38
   1  -4  10  261.99   16.19
   1  -4   9  436.92   20.90
   1  -4   8  401.83   20.05
   1  -4   7  179.04   13.38
   1  -4   6  125.42   11.20
   1  -4   5  487.02   22.07
   1  -4   4  534.78   23.13
   1  -4   3 7869.73   88.71
   1  -4   2 1112.51   33.35
   1  -4   1 7927.93   89.04
   1  -4   0 1952.71   44.19
   1  -5  17   -3.09    1.76
   1  -5  16  -35.24    5.94
   1  -5  15  -80.29    8.96
   1  -5  14  122.62   11.07
   1  -5  13   35.13    5.93
   1  -5  12   89.59    9.47
   1  -5  11   25.75    5.07
   1  -5  10  153.47   12.39
   1  -5   9   55.36    7.44
   1  -5   8  236.57   15.38
   1  -5   7   28.55    5.34
   1  -5   6  100.51   10.03
   1  -5   5  196.43   14.02
   1  -5   4 5543.43   74.45
   1  -5   3 9090.02   95.34
   1  -5   2  333.16   18.25
   1  -5   1  560.70   23.68
   1  -5   0  121.52   11.02
   1  -6  17  -15.58    3.95
   1  -6  15  -98.80    9.94
   1  -6  13  134.66   11.60
   1  -6  12   32.18    5.67
   1  -6  11   98.05    9.90
   1  -6  10    3.97    1.99
   1  -6   9  295.19   17.18
   1  -6   8  378.86   19.46
   1  -6   7  184.85   13.60
   1  -6   6  638.44   25.27
   1  -6   5  149.68   12.23
   1  -6   4  511.00   22.61
   1  -6   3  567.58   23.82
   1  -6   2 3617.26   60.14
   1  -6   1  317.01   17.80
   1  -6   0  393.12   19.83
   1  -7  16   48.94    7.00
   1  -7  14   64.02    8.00
   1  -7  13  -36.25    6.02
   1  -7  12   95.78    9.79
   1  -7  11   57.41    7.58
   1  -7  10  204.20   14.29
   1  -7   9  166.83   12.92
   1  -7   8  109.11   10.45
   1  -7   7   85.11    9.23
   1  -7   6  177.01   13.30
   1  -7   5  261.08   16.16
   1  -7   4   18.14    4.26
   1  -7   3  120.64   10.98
   1  -7   2  368.70   19.20
   1  -7   1   61.04    7.81
   1  -7   0  120.94   11.00
   1  -8  16   49.70    7.05
   1  -8  15    0.40    0.64
   1  -8  12   28.31    5.32
   1  -8  11  182.52   13.51
   1  -8  10   23.99    4.90
   1  -8   9   52.07    7.22
   1  -8   8  408.91   20.22
   1  -8   7   -4.58    2.14
   1  -8   6  245.39   15.66
   1  -8   5  623.96   24.98
   1  -8   4  -85.61    9.25
   1  -8   3  243.45   15.60
   1  -8   2  245.29   15.66
   1  -8   1  140.80   11.87
   1  -8   0   25.93    5.09
   1  -9  15   -9.95    3.15
   1  -9  14   23.94    4.89
   1  -9  13  -40.20    6.34
   1  -9  12   -1.98    1.41
   1  -9  11  -75.52    8.69
   1  -9   9   97.69    9.88
   1  -9   8   13.11    3.62
   1  -9   7  155.86   12.48
   1  -9   6  128.61   11.34
   1  -9   5  229.79   15.16
   1  -9   4  543.20   23.31
   1  -9   3  335.43   18.31
   1  -9   2  736.80   27.14
   1  -9   1   62.04    7.88
   1  -9   0  473.52   21.76
   1 -10  14   58.47    7.65
   1 -10  13   43.46    6.59
   1 -10  12  -71.76    8.47
   1 -10  11   -8.56    2.93
   1 -10   9    8.76    2.96
   1 -10   8  374.95   19.36
   1 -10   7  352.70   18.78
   1 -10   6  218.93   14.80
   1 -10   5   21.44    4.63
   1 -10   4  -22.99    4.79
   1 -10   3  152.38   12.34
   1 -10   2  243.72   15.61
   1 -10   1    4.02    2.01
   1 -10   0  -50.60    7.11
   1 -11  12   52.51    7.25
   1 -11  10    4.35    2.09
   1 -11   9   13.23    3.64
   1 -11   7   60.97    7.81
   1 -11   5   57.79    7.60
   1 -11   4  178.45   13.36
   1 -11   2    0.13    0.36
   1 -11   1   98.80    9.94
   1 -12  11  -36.66    6.06
   1 -12  10  -74.57    8.64
   1 -12   9   48.15    6.94
   1 -12   8   55.54    7.45
   1 -12   7  -12.02    3.47
   1 -12   5  228.22   15.11
   1 -12   4  108.44   10.41
   1 -12   3    3.11    1.76
   1 -12   2    7.72    2.78
   1 -12   1   -3.28    1.81
   1 -12   0   52.03    7.21
   1 -13   9    3.17    1.78
   1 -13   8   12.75    3.57
   1 -13   7  -67.41    8.21
   1 -13   6   36.35    6.03
   1 -13   4   32.73    5.72
   1 -13   3   62.55    7.91
   1 -13   2   65.61    8.10
   1 -13   1   59.13    7.69
   1 -13   0   81.65    9.04
   1 -14   5   18.55    4.31
   1 -14   4  124.72   11.17
   1 -14   2   24.90    4.99
   1 -14   0  -40.30    6.35
   0  16   1  -11.22    3.35
   0  16   0  -74.29    8.62
   0  15   0  -13.49    3.67
   0  15  -2  -28.03    5.29
   0  15  -3   74.84    8.65
   0  15  -5   45.54    6.75
   0  14   0   29.10    5.39
   0  14  -2   16.98    4.12
   0  14  -3   34.23    5.85
   0  14  -5   97.81    9.89
   0  14  -6   87.70    9.36
   0  13   0  -62.01    7.87
   0  13  -1  -52.27    7.23
   0  13  -2  -16.01    4.00
   0  13  -3  240.74   15.52
   0  13  -5   24.89    4.99
   0  13  -6   21.21    4.61
   0  13  -7   48.37    6.96
   0  13  -9  -20.61    4.54
   0  12   0  133.16   11.54
   0  12  -1   75.44    8.69
   0  12  -2   80.28    8.96
   0  12  -4   -6.03    2.46
   0  12  -5   40.78    6.39
   0  12  -7   77.73    8.82
   0  12  -8   44.21    6.65
   0  12  -9  105.96   10.29
   0  12 -10   -5.99    2.45
   0  12 -11   49.58    7.04
   0  11   0   35.66    5.97
   0  11  -1   70.56    8.40
   0  11  -2   13.94    3.73
   0  11  -3  211.06   14.53
   0  11  -4  105.93   10.29
   0  11  -5   73.45    8.57
   0  11  -7   71.97    8.48
   0  11  -8   62.78    7.92
   0  11  -9  -56.56    7.52
   0  11 -11   69.95    8.36
   0  11 -12  -55.38    7.44
   0  10   0  628.90   25.08
   0  10  -1   25.41    5.04
   0  10  -2  141.57   11.90
   0  10  -3   82.72    9.09
   0  10  -4 1228.49   35.05
   0  10  -5  200.72   14.17
   0  10  -6   42.15    6.49
   0  10  -7   51.97    7.21
   0  10  -8   27.52    5.25
   0  10  -9 -107.98   10.39
   0  10 -10  -31.83    5.64
   0  10 -11 -120.91   11.00
   0  10 -12   65.71    8.11
   0  10 -14   -1.94    1.39
   0   9   0   12.47    3.53
   0   9  -1    2.71    1.65
   0   9  -2  143.12   11.96
   0   9  -3 1728.27   41.57
   0   9  -4   95.45    9.77
   0   9  -5   38.73    6.22
   0   9  -6  170.86   13.07
   0   9  -7   -2.27    1.51
   0   9  -8   86.01    9.27
   0   9  -9  -12.44    3.53
   0   9 -12   84.58    9.20
   0   9 -14   13.90    3.73
   0   9 -15   12.89    3.59
   0   8   0 1469.65   38.34
   0   8  -1   73.08    8.55
   0   8  -2  224.04   14.97
   0   8  -3 1042.86   32.29
   0   8  -4 1844.18   42.94
   0   8  -5 1441.14   37.96
   0   8  -6  272.21   16.50
   0   8  -7  281.64   16.78
   0   8  -8  286.42   16.92
   0   8  -9   -5.28    2.30
   0   8 -10   63.83    7.99
   0   8 -11  -56.30    7.50
   0   8 -12   14.65    3.83
   0   8 -13   14.46    3.80
   0   8 -14   84.80    9.21
   0   8 -15    4.62    2.15
   0   8 -16   20.62    4.54
   0   7   0  153.25   12.38
   0   7  -1  167.43   12.94
   0   7  -2  855.20   29.24
   0   7  -3  225.64   15.02
   0   7  -4  118.43   10.88
   0   7  -5   -0.28    0.52
   0   7  -6  238.80   15.45
   0   7  -7  710.56   26.66
   0   7  -8  145.32   12.05
   0   7  -9   97.04    9.85
   0   7 -10   79.20    8.90
   0   7 -11  -27.48    5.24
   0   7 -12   36.66    6.06
   0   7 -13   30.64    5.54
   0   7 -14   18.33    4.28
   0   7 -16    1.23    1.11
   0   6   0 5548.20   74.49
   0   6  -1 1009.25   31.77
   0   6  -2 2433.59   49.33
   0   6  -3  850.56   29.16
   0   6  -4 7126.90   84.42
   0   6  -5  261.75   16.18
   0   6  -6 1207.09   34.74
   0   6  -7  247.52   15.73
   0   6  -8   71.25    8.44
   0   6  -9  699.44   26.45
   0   6 -10   26.83    5.18
   0   6 -11   19.50    4.42
   0   6 -12   83.10    9.12
   0   6 -13  -19.22    4.38
   0   6 -15   -9.01    3.00
   0   6 -17   44.01    6.63
   0   6 -18  -26.75    5.17
   0   5   0  136.38   11.68
   0   5  -1 3189.56   56.48
   0   5  -2 2873.20   53.60
   0   5  -3 3736.22   61.12
   0   5  -4 2210.21   47.01
   0   5  -5 3235.64   56.88
   0   5  -6  545.38   23.35
   0   5  -7  323.78   17.99
   0   5  -8   41.06    6.41
   0   5  -9  -45.01    6.71
   0   5 -10   30.34    5.51
   0   5 -11  -28.03    5.29
   0   5 -12    4.05    2.01
   0   5 -13   16.81    4.10
   0   5 -15  -21.02    4.58
   0   5 -16   42.55    6.52
   0   5 -17   79.76    8.93
   0   5 -19    2.92    1.71
   0   4   016906.24  130.02
   0   4  -1 1158.43   34.04
   0   4  -2 1923.22   43.85
   0   4  -3  240.78   15.52
   0   4  -4 5561.17   74.57
   0   4  -5 1086.89   32.97
   0   4  -6 4022.29   63.42
   0   4  -7  204.31   14.29
   0   4  -8  426.27   20.65
   0   4  -9   46.96    6.85
   0   4 -10   81.77    9.04
   0   4 -11   71.60    8.46
   0   4 -12  -30.34    5.51
   0   4 -13  712.65   26.70
   0   4 -14  246.97   15.72
   0   4 -15   67.50    8.22
   0   4 -16   46.59    6.83
   0   4 -17   31.58    5.62
   0   4 -18   35.27    5.94
   0   3   0  224.10   14.97
   0   3  -124779.15  157.41
   0   3  -230939.49  175.90
   0   3  -3 5491.77   74.11
   0   3  -4 1278.51   35.76
   0   3  -5 2385.42   48.84
   0   3  -6  773.17   27.81
   0   3  -7  807.75   28.42
   0   3  -8  240.95   15.52
   0   3  -9  202.14   14.22
   0   3 -10  215.73   14.69
   0   3 -11   77.07    8.78
   0   3 -12  306.57   17.51
   0   3 -13  427.63   20.68
   0   3 -14 -236.24   15.37
   0   3 -15  -59.98    7.74
   0   3 -16   -3.76    1.94
   0   3 -18  -22.93    4.79
   0   3 -19   74.96    8.66
   0   2   020587.85  143.48
   0   2  -116923.00  130.09
   0   2  -223009.44  151.69
   0   2  -315810.51  125.74
   0   2  -4 1789.61   42.30
   0   2  -5  199.07   14.11
   0   2  -6  551.97   23.49
   0   2  -7 1735.57   41.66
   0   2  -8  187.42   13.69
   0   2  -9   73.19    8.56
   0   2 -10  -65.62    8.10
   0   2 -11  247.93   15.75
   0   2 -12  205.26   14.33
   0   2 -13   56.32    7.50
   0   2 -14  109.85   10.48
   0   2 -15  169.55   13.02
   0   2 -16   62.66    7.92
   0   2 -18  -25.97    5.10
   0   2 -19   62.91    7.93
   0   1   0  203.47   14.26
   0   1  -1 7267.94   85.25
   0   1  -2 7496.51   86.58
   0   1  -3 3391.25   58.23
   0   1  -4  492.89   22.20
   0   1  -5   51.94    7.21
   0   1  -6  231.47   15.21
   0   1  -7 1033.26   32.14
   0   1  -8  213.20   14.60
   0   1  -9  245.57   15.67
   0   1 -10   60.66    7.79
   0   1 -11 -135.32   11.63
   0   1 -12   92.15    9.60
   0   1 -13   18.56    4.31
   0   1 -14  115.67   10.75
   0   1 -16  -41.52    6.44
   0   1 -17  174.31   13.20
   0   1 -20  -10.79    3.28
   0   0  16  100.51   10.03
   0   0  15   40.11    6.33
   0   0  14  140.48   11.85
   0   0  13   -4.23    2.06
   0   0  12  138.42   11.77
   0   0  11   -1.53    1.24
   0   0  10   87.55    9.36
   0   0   9   14.84    3.85
   0   0   8  142.65   11.94
   0   0   7  -16.09    4.01
   0   0   6 1074.88   32.79
   0   0   5  287.97   16.97
   0   0   4  101.77   10.09
   0   0   3  463.58   21.53
   0   0   2 2263.41   47.58
   0   0   1 1350.84   36.75
   0   0  -1 1639.93   40.50
   0   0  -2 2305.59   48.02
   0   0  -3  223.60   14.95
   0   0  -4  429.64   20.73
   0   0  -5  135.82   11.65
   0   0  -6  469.38   21.67
   0   0  -7   98.78    9.94
   0   0  -8    8.30    2.88
   0   0  -9   46.55    6.82
   0   0 -10  275.92   16.61
   0   0 -11   92.31    9.61
   0   0 -12  223.08   14.94
   0   0 -13  189.64   13.77
   0   0 -14   84.40    9.19
   0   0 -15  -29.11    5.40
   0   0 -16  171.20   13.08
   0   0 -17   74.14    8.61
   0   0 -18   82.29    9.07
   0   0 -19  -90.82    9.53
   0   0 -20  214.89   14.66
   0   0 -21  -43.80    6.62
   0  -1  18  170.37   13.05
   0  -1  17  -46.97    6.85
   0  -1  16  231.13   15.20
   0  -1  14  239.61   15.48
   0  -1  13   45.45    6.74
   0  -1  12   36.25    6.02
   0  -1  11  168.49   12.98
   0  -1  10   13.76    3.71
   0  -1   9  204.96   14.32
   0  -1   8  190.56   13.80
   0  -1   7 1095.81   33.10
   0  -1   6  747.31   27.34
   0  -1   5  106.16   10.30
   0  -1   4  575.78   24.00
   0  -1   3 3760.13   61.32
   0  -1   2 7749.47   88.03
   0  -1   1 5959.64   77.20
   0  -1   0  283.49   16.84
   0  -2  17  151.19   12.30
   0  -2  15   87.21    9.34
   0  -2  13   13.26    3.64
   0  -2  12  194.26   13.94
   0  -2  11   24.80    4.98
   0  -2  10 -120.14   10.96
   0  -2   9  206.42   14.37
   0  -2   8  304.04   17.44
   0  -2   7 1949.57   44.15
   0  -2   6  209.64   14.48
   0  -2   5  290.13   17.03
   0  -2   4 1854.64   43.07
   0  -2   323204.26  152.33
   0  -2   228784.56  169.66
   0  -2   121459.48  146.49
   0  -2   017180.76  131.08
   0  -3  18   -8.70    2.95
   0  -3  17  117.11   10.82
   0  -3  15  -14.48    3.81
   0  -3  14  307.24   17.53
   0  -3  13  192.64   13.88
   0  -3  12  125.31   11.19
   0  -3  11   66.79    8.17
   0  -3  10  653.38   25.56
   0  -3   9  181.98   13.49
   0  -3   8  375.36   19.37
   0  -3   7  631.33   25.13
   0  -3   6  898.34   29.97
   0  -3   5 2277.55   47.72
   0  -3   4  227.71   15.09
   0  -3   3 6654.59   81.58
   0  -3   227272.64  165.14
   0  -3   119038.34  137.98
   0  -3   0   61.67    7.85
   0  -4  16   51.34    7.17
   0  -4  15  133.14   11.54
   0  -4  13   96.78    9.84
   0  -4  12   34.08    5.84
   0  -4  11   -2.73    1.65
   0  -4  10   56.03    7.49
   0  -4   9   98.57    9.93
   0  -4   8  197.39   14.05
   0  -4   7  321.83   17.94
   0  -4   6 2295.80   47.91
   0  -4   5  865.30   29.42
   0  -4   4 5014.56   70.81
   0  -4   3  174.22   13.20
   0  -4   2 2762.59   52.56
   0  -4   1 1331.26   36.49
   0  -4   018243.85  135.07
   0  -5  17   18.27    4.27
   0  -5  16   26.38    5.14
   0  -5  15  101.56   10.08
   0  -5  14   75.34    8.68
   0  -5  13   52.49    7.25
   0  -5  12  128.71   11.35
   0  -5  11   28.81    5.37
   0  -5  10  112.30   10.60
   0  -5   9  208.37   14.44
   0  -5   8  265.27   16.29
   0  -5   7  480.86   21.93
   0  -5   6  396.64   19.92
   0  -5   5 3451.03   58.75
   0  -5   4 1476.42   38.42
   0  -5   3 2882.15   53.69
   0  -5   2 1731.93   41.62
   0  -5   1 3289.25   57.35
   0  -5   0  386.38   19.66
   0  -6  16   29.86    5.46
   0  -6  15  -14.55    3.81
   0  -6  14  -55.29    7.44
   0  -6  12   18.55    4.31
   0  -6  11   46.27    6.80
   0  -6  10   65.82    8.11
   0  -6   9  192.97   13.89
   0  -6   8   78.02    8.83
   0  -6   7   15.55    3.94
   0  -6   6  882.98   29.72
   0  -6   5  192.92   13.89
   0  -6   4 1859.84   43.13
   0  -6   3 3079.82   55.50
   0  -6   2 1320.22   36.33
   0  -6   1 2119.47   46.04
   0  -6   0 2655.29   51.53
   0  -7  15   60.15    7.76
   0  -7  14   16.53    4.07
   0  -7  13   56.54    7.52
   0  -7  12    8.09    2.84
   0  -7  11  -29.61    5.44
   0  -7  10  129.64   11.39
   0  -7   9   63.25    7.95
   0  -7   8  208.07   14.42
   0  -7   7  636.82   25.24
   0  -7   6  419.17   20.47
   0  -7   5  217.17   14.74
   0  -7   4  173.69   13.18
   0  -7   3  222.72   14.92
   0  -7   2 1523.41   39.03
   0  -7   1  180.83   13.45
   0  -7   0   27.20    5.22
   0  -8  14   17.91    4.23
   0  -8  13   23.91    4.89
   0  -8  12   53.86    7.34
   0  -8  11  -57.20    7.56
   0  -8  10  -35.75    5.98
   0  -8   9   55.89    7.48
   0  -8   8   84.61    9.20
   0  -8   7  228.90   15.13
   0  -8   6  391.04   19.77
   0  -8   5  943.22   30.71
   0  -8   4 5000.47   70.71
   0  -8   3 1331.89   36.50
   0  -8   2  176.00   13.27
   0  -8   1  259.04   16.09
   0  -8   0  437.82   20.92
   0  -9  14  112.93   10.63
   0  -9  13  -25.66    5.07
   0  -9  12  128.27   11.33
   0  -9  11   50.60    7.11
   0  -9  10  -23.37    4.83
   0  -9   9   22.68    4.76
   0  -9   8   98.66    9.93
   0  -9   7    2.08    1.44
   0  -9   6   84.11    9.17
   0  -9   5   31.58    5.62
   0  -9   4   17.61    4.20
   0  -9   3  129.70   11.39
   0  -9   2   28.52    5.34
   0  -9   1  153.86   12.40
   0  -9   0  106.98   10.34
   0 -10  13   35.61    5.97
   0 -10  11  -72.13    8.49
   0 -10  10   40.25    6.34
   0 -10   9    1.79    1.34
   0 -10   8   -9.18    3.03
   0 -10   7  356.20   18.87
   0 -10   6  175.33   13.24
   0 -10   5   86.85    9.32
   0 -10   4  126.27   11.24
   0 -10   3  104.37   10.22
   0 -10   2  -15.21    3.90
   0 -10   1   17.36    4.17
   0 -10   0  146.66   12.11
   0 -11  11   24.26    4.93
   0 -11  10  -20.96    4.58
   0 -11   9   -2.42    1.56
   0 -11   8  -47.44    6.89
   0 -11   7  268.04   16.37
   0 -11   6   36.98    6.08
   0 -11   5   68.50    8.28
   0 -11   4   73.04    8.55
   0 -11   2  106.67   10.33
   0 -11   1   89.97    9.49
   0 -11   0    6.33    2.52
   0 -12   8   16.86    4.11
   0 -12   7   -5.34    2.31
   0 -12   6   33.07    5.75
   0 -12   5   58.69    7.66
   0 -12   4  -69.97    8.36
   0 -12   3    7.43    2.73
   0 -12   2  -49.86    7.06
   0 -12   1   22.78    4.77
   0 -12   0   31.72    5.63
   0 -13   8   44.06    6.64
   0 -13   7   50.59    7.11
   0 -13   5   32.73    5.72
   0 -13   4  163.43   12.78
   0 -13   3  -58.77    7.67
   0 -14   2   38.27    6.19
   0 -14   1   14.96    3.87
  -1  16   1    7.59    2.76
  -1  16   0   16.68    4.08
  -1  15   1  -25.67    5.07
  -1  15   0  -61.43    7.84
  -1  15  -2  -73.17    8.55
  -1  15  -3   66.33    8.14
  -1  15  -4  -52.80    7.27
  -1  14   1  -25.20    5.02
  -1  14   0  104.87   10.24
  -1  14  -1   12.84    3.58
  -1  14  -2  -74.09    8.61
  -1  14  -3    0.94    0.97
  -1  14  -4   50.68    7.12
  -1  14  -6  -16.43    4.05
  -1  14  -7  -37.51    6.12
  -1  14  -8  -72.71    8.53
  -1  13   1   57.60    7.59
  -1  13  -1   -7.44    2.73
  -1  13  -2  186.22   13.65
  -1  13  -4   18.10    4.25
  -1  13  -5  252.25   15.88
  -1  13  -6   -2.96    1.72
  -1  12  -5   63.71    7.98
  -1  12  -6    4.26    2.06
  -1  12  -7  -16.04    4.01
  -1  12  -9   35.43    5.95
  -1  12 -11  -77.86    8.82
  -1  12 -12  -16.94    4.12
  -1  11   1   48.15    6.94
  -1  11   0   32.20    5.67
  -1  11  -1   44.33    6.66
  -1  11  -2    5.12    2.26
  -1  11  -3   54.78    7.40
  -1  11  -4  254.20   15.94
  -1  11  -5   23.68    4.87
  -1  11  -6  -72.09    8.49
  -1  11  -7   67.17    8.20
  -1  11  -8   43.15    6.57
  -1  11  -9  -37.83    6.15
  -1  11 -10   12.15    3.49
  -1  11 -11   28.48    5.34
  -1  11 -13   55.53    7.45
  -1  10   1  -12.79    3.58
  -1  10   0    2.13    1.46
  -1  10  -1  -93.02    9.64
  -1  10  -2   16.94    4.12
  -1  10  -3   62.75    7.92
  -1  10  -4  -89.15    9.44
  -1  10  -5  -60.94    7.81
  -1  10  -6  405.06   20.13
  -1  10  -7   99.22    9.96
  -1  10  -8  131.38   11.46
  -1  10  -9   54.83    7.40
  -1  10 -10    1.94    1.39
  -1  10 -12   67.66    8.23
  -1  10 -14   28.09    5.30
  -1   9   1   89.69    9.47
  -1   9   0  269.67   16.42
  -1   9  -1   58.96    7.68
  -1   9  -2  460.53   21.46
  -1   9  -3  152.27   12.34
  -1   9  -4  258.65   16.08
  -1   9  -5  260.91   16.15
  -1   9  -6   34.16    5.84
  -1   9  -7   40.79    6.39
  -1   9  -8  -18.46    4.30
  -1   9 -10    4.68    2.16
  -1   9 -12  -40.82    6.39
  -1   8   0  -13.13    3.62
  -1   8  -1  242.24   15.56
  -1   8  -2   58.52    7.65
  -1   8  -3  645.61   25.41
  -1   8  -4  254.09   15.94
  -1   8  -5  288.55   16.99
  -1   8  -6  -23.05    4.80
  -1   8  -7   36.29    6.02
  -1   8  -8  206.30   14.36
  -1   8  -9  -39.35    6.27
  -1   8 -10  -33.59    5.80
  -1   8 -11  -12.76    3.57
  -1   8 -12   14.84    3.85
  -1   8 -13  -62.23    7.89
  -1   8 -14   81.52    9.03
  -1   8 -15  167.16   12.93
  -1   8 -17   14.72    3.84
  -1   7   0   23.38    4.84
  -1   7  -1  174.21   13.20
  -1   7  -2   59.42    7.71
  -1   7  -3  160.33   12.66
  -1   7  -4   91.02    9.54
  -1   7  -5  -18.62    4.31
  -1   7  -6   37.83    6.15
  -1   7  -7  110.65   10.52
  -1   7  -8  -54.28    7.37
  -1   7  -9   25.00    5.00
  -1   7 -10   61.19    7.82
  -1   7 -12    6.27    2.50
  -1   7 -13   26.20    5.12
  -1   7 -14   -9.59    3.10
  -1   7 -15 -136.75   11.69
  -1   7 -17  -39.61    6.29
  -1   6   0   98.00    9.90
  -1   6  -1  457.50   21.39
  -1   6  -2 3466.25   58.87
  -1   6  -3  563.60   23.74
  -1   6  -4  213.21   14.60
  -1   6  -5   77.50    8.80
  -1   6  -6  459.01   21.42
  -1   6  -7  313.91   17.72
  -1   6  -8  215.52   14.68
  -1   6  -9  397.01   19.93
  -1   6 -10   21.02    4.58
  -1   6 -12    9.50    3.08
  -1   6 -13   37.70    6.14
  -1   6 -14    1.34    1.16
  -1   6 -16   51.91    7.20
  -1   6 -17   12.13    3.48
  -1   5   0  261.19   16.16
  -1   5  -1  297.21   17.24
  -1   5  -2  496.37   22.28
  -1   5  -311457.46  107.04
  -1   5  -4 4758.01   68.98
  -1   5  -5   90.23    9.50
  -1   5  -6   68.96    8.30
  -1   5  -7   68.07    8.25
  -1   5  -8  351.25   18.74
  -1   5  -9   79.02    8.89
  -1   5 -10   81.31    9.02
  -1   5 -11  -62.07    7.88
  -1   5 -12   44.75    6.69
  -1   5 -13  -66.56    8.16
  -1   5 -15  173.08   13.16
  -1   4   0 1759.78   41.95
  -1   4  -1 7195.51   84.83
  -1   4  -2  461.56   21.48
  -1   4  -3 5662.88   75.25
  -1   4  -4  569.82   23.87
  -1   4  -5  518.47   22.77
  -1   4  -6   79.30    8.91
  -1   4  -7   83.47    9.14
  -1   4  -8  712.49   26.69
  -1   4  -9  167.54   12.94
  -1   4 -10  149.27   12.22
  -1   4 -11   44.34    6.66
  -1   4 -13   37.57    6.13
  -1   4 -15   44.58    6.68
  -1   4 -16 -112.55   10.61
  -1   4 -17   12.09    3.48
  -1   4 -18   98.61    9.93
  -1   4 -19   27.16    5.21
  -1   3   019361.39  139.15
  -1   3  -136290.76  190.50
  -1   3  -2  475.03   21.80
  -1   3  -3 2388.02   48.87
  -1   3  -4 7839.35   88.54
  -1   3  -5 1973.50   44.42
  -1   3  -6  407.74   20.19
  -1   3  -7  198.77   14.10
  -1   3  -8   67.51    8.22
  -1   3  -9  -22.65    4.76
  -1   3 -10  -53.53    7.32
  -1   3 -11  -39.82    6.31
  -1   3 -12  195.23   13.97
  -1   3 -13   86.94    9.32
  -1   3 -14  122.27   11.06
  -1   3 -15  106.20   10.31
  -1   3 -16   10.51    3.24
  -1   3 -19  138.73   11.78
  -1   2   0 5432.81   73.71
  -1   2  -1 1032.21   32.13
  -1   2  -235715.66  188.99
  -1   2  -3 1140.06   33.76
  -1   2  -4  717.44   26.79
  -1   2  -5 2707.16   52.03
  -1   2  -6 1218.74   34.91
  -1   2  -7  438.41   20.94
  -1   2  -8 1762.42   41.98
  -1   2  -9   -6.27    2.50
  -1   2 -10  790.69   28.12
  -1   2 -11  375.92   19.39
  -1   2 -12   17.14    4.14
  -1   2 -13  159.64   12.63
  -1   2 -14   62.48    7.90
  -1   2 -15   52.82    7.27
  -1   2 -17  249.50   15.80
  -1   2 -18   75.31    8.68
  -1   2 -19  -10.23    3.20
  -1   2 -20  164.81   12.84
  -1   2 -21  -27.11    5.21
  -1   1   0 4761.24   69.00
  -1   1  -1 6086.90   78.02
  -1   1  -212514.43  111.87
  -1   1  -3  495.65   22.26
  -1   1  -4 2022.50   44.97
  -1   1  -5 3488.63   59.06
  -1   1  -6  726.61   26.96
  -1   1  -7  373.65   19.33
  -1   1  -8  132.80   11.52
  -1   1  -9  109.48   10.46
  -1   1 -10   -0.29    0.54
  -1   1 -11  -41.56    6.45
  -1   1 -12    6.25    2.50
  -1   1 -13   57.31    7.57
  -1   1 -15  139.27   11.80
  -1   1 -17   19.42    4.41
  -1   1 -18  118.06   10.87
  -1   1 -20  -25.81    5.08
  -1   1 -21  120.43   10.97
  -1   0   0 1658.93   40.73
  -1   0  -1 3266.26   57.15
  -1   0  -2 1420.80   37.69
  -1   0  -3 1006.74   31.73
  -1   0  -4  290.74   17.05
  -1   0  -5 2994.38   54.72
  -1   0  -6  235.14   15.33
  -1   0  -7  349.68   18.70
  -1   0  -8  202.46   14.23
  -1   0  -9   88.74    9.42
  -1   0 -10   28.41    5.33
  -1   0 -11  -44.07    6.64
  -1   0 -13   87.26    9.34
  -1   0 -14  -75.39    8.68
  -1   0 -15   99.68    9.98
  -1   0 -18   -3.38    1.84
  -1   0 -19   84.44    9.19
  -1   0 -20  -40.42    6.36
  -1   0 -21   14.57    3.82
  -1  -1  18  -43.29    6.58
  -1  -1  17   62.96    7.93
  -1  -1  16  379.98   19.49
  -1  -1  15  -87.63    9.36
  -1  -1  14  114.57   10.70
  -1  -1  13  698.95   26.44
  -1  -1  12  229.55   15.15
  -1  -1  11  828.05   28.78
  -1  -1  10  110.84   10.53
  -1  -1   9   26.05    5.10
  -1  -1   8  310.94   17.63
  -1  -1   7  495.69   22.26
  -1  -1   6  293.11   17.12
  -1  -1   5  351.46   18.75
  -1  -1   4  739.60   27.20
  -1  -1   3 5526.13   74.34
  -1  -1   2 7100.37   84.26
  -1  -1   127583.32  166.08
  -1  -2  17   39.45    6.28
  -1  -2  16   48.27    6.95
  -1  -2  15   43.40    6.59
  -1  -2  14  -93.23    9.66
  -1  -2  13  -18.56    4.31
  -1  -2  12  202.14   14.22
  -1  -2  11  287.44   16.95
  -1  -2  10  333.62   18.27
  -1  -2   9  609.46   24.69
  -1  -2   8 1004.60   31.70
  -1  -2   7  187.90   13.71
  -1  -2   6  871.58   29.52
  -1  -2   5 6949.64   83.36
  -1  -2   4 6360.58   79.75
  -1  -2   3 3493.30   59.10
  -1  -2   2 5377.44   73.33
  -1  -2   114616.72  120.90
  -1  -3  16 -229.68   15.16
  -1  -3  15  192.67   13.88
  -1  -3  13  -74.05    8.61
  -1  -3  12  115.43   10.74
  -1  -3  11    0.66    0.81
  -1  -3  10  194.43   13.94
  -1  -3   9  399.18   19.98
  -1  -3   8  705.94   26.57
  -1  -3   7  220.04   14.83
  -1  -3   6  389.72   19.74
  -1  -3   5 8223.40   90.68
  -1  -3   4 3784.24   61.52
  -1  -3   3 4668.64   68.33
  -1  -3   210547.59  102.70
  -1  -3   154530.44  233.52
  -1  -4  16    1.10    1.05
  -1  -4  15   52.30    7.23
  -1  -4  14   55.74    7.47
  -1  -4  13  156.44   12.51
  -1  -4  12  361.57   19.02
  -1  -4  11   86.74    9.31
  -1  -4  10  -61.63    7.85
  -1  -4   9  254.28   15.95
  -1  -4   8   81.24    9.01
  -1  -4   7  127.28   11.28
  -1  -4   6 1087.64   32.98
  -1  -4   5 1320.36   36.34
  -1  -4   4  204.78   14.31
  -1  -4   3   97.36    9.87
  -1  -4   2 1105.86   33.25
  -1  -4   1  254.48   15.95
  -1  -5  16   89.12    9.44
  -1  -5  15   11.53    3.40
  -1  -5  14   33.12    5.76
  -1  -5  13   -6.16    2.48
  -1  -5  12   78.02    8.83
  -1  -5  11  440.48   20.99
  -1  -5  10   24.61    4.96
  -1  -5   9  140.01   11.83
  -1  -5   8    7.43    2.73
  -1  -5   7  689.56   26.26
  -1  -5   6  890.17   29.84
  -1  -5   5  185.04   13.60
  -1  -5   4  565.26   23.78
  -1  -5   3 1200.50   34.65
  -1  -5   2 3250.75   57.02
  -1  -5   1 1554.90   39.43
  -1  -6  14   11.99    3.46
  -1  -6  13   24.99    5.00
  -1  -6  12  -47.43    6.89
  -1  -6  11   85.74    9.26
  -1  -6  10  124.25   11.15
  -1  -6   9  479.42   21.90
  -1  -6   8    4.67    2.16
  -1  -6   7   81.48    9.03
  -1  -6   6   95.26    9.76
  -1  -6   5  909.99   30.17
  -1  -6   4 2405.25   49.04
  -1  -6   3 1106.66   33.27
  -1  -6   2  978.98   31.29
  -1  -6   1  386.43   19.66
  -1  -7  15   30.29    5.50
  -1  -7  14 -122.82   11.08
  -1  -7  13   25.36    5.04
  -1  -7  12  -42.91    6.55
  -1  -7  11  -18.19    4.26
  -1  -7  10  169.29   13.01
  -1  -7   9  479.87   21.91
  -1  -7   8   43.12    6.57
  -1  -7   7  179.83   13.41
  -1  -7   6  235.87   15.36
  -1  -7   5  545.20   23.35
  -1  -7   4  830.77   28.82
  -1  -7   3  815.65   28.56
  -1  -7   2   57.11    7.56
  -1  -7   1  141.25   11.88
  -1  -8  14   88.60    9.41
  -1  -8  13   44.89    6.70
  -1  -8  12   85.97    9.27
  -1  -8  11   57.42    7.58
  -1  -8  10   68.45    8.27
  -1  -8   9   27.16    5.21
  -1  -8   8   48.01    6.93
  -1  -8   7   78.86    8.88
  -1  -8   6   82.19    9.07
  -1  -8   5  290.98   17.06
  -1  -8   4  205.01   14.32
  -1  -8   3  595.54   24.40
  -1  -8   2  493.93   22.22
  -1  -8   1  406.60   20.16
  -1  -9  13   -6.12    2.47
  -1  -9  12   88.07    9.38
  -1  -9  11  -22.07    4.70
  -1  -9  10   46.31    6.81
  -1  -9   9   68.14    8.25
  -1  -9   8  -18.26    4.27
  -1  -9   7   97.74    9.89
  -1  -9   6    7.77    2.79
  -1  -9   5  -57.78    7.60
  -1  -9   4  142.14   11.92
  -1  -9   3  226.49   15.05
  -1  -9   2  214.28   14.64
  -1  -9   1  139.88   11.83
  -1 -10  11  -11.38    3.37
  -1 -10  10   -2.79    1.67
  -1 -10   9   61.18    7.82
  -1 -10   8   78.24    8.85
  -1 -10   7   14.02    3.74
  -1 -10   6  -25.25    5.03
  -1 -10   5   72.19    8.50
  -1 -10   4  158.12   12.57
  -1 -10   3  285.79   16.91
  -1 -10   2   33.42    5.78
  -1 -10   1 -107.26   10.36
  -1 -10   0  105.44   10.27
  -1 -11   9   45.49    6.74
  -1 -11   8   27.01    5.20
  -1 -11   7  102.99   10.15
  -1 -11   6    7.56    2.75
  -1 -11   5   84.17    9.17
  -1 -11   4  154.60   12.43
  -1 -11   3  108.14   10.40
  -1 -11   2  -11.31    3.36
  -1 -11   1   32.92    5.74
  -1 -11   0   11.85    3.44
  -1 -12   8  -47.38    6.88
  -1 -12   7   32.04    5.66
  -1 -12   6  127.48   11.29
  -1 -12   5  102.58   10.13
  -1 -12   3   32.61    5.71
  -1 -12   2   23.96    4.89
  -1 -12   1   21.88    4.68
  -1 -12   0   12.35    3.51
  -1 -13   6   44.61    6.68
  -1 -13   5   11.86    3.44
  -1 -13   4   95.02    9.75
  -1 -13   3   -8.63    2.94
  -1 -13   2   25.70    5.07
  -1 -13   1   79.17    8.90
  -1 -13   0   51.11    7.15
  -2  17   2   69.24    8.32
  -2  16  -3   85.44    9.24
  -2  16  -4   63.12    7.95
  -2  15  -1   13.00    3.60
  -2  15  -2    3.81    1.95
  -2  15  -3  -55.90    7.48
  -2  15  -4   26.20    5.12
  -2  15  -5 -106.47   10.32
  -2  15  -6   -3.70    1.92
  -2  15  -7   47.22    6.87
  -2  14   1   65.52    8.09
  -2  14   0   67.88    8.24
  -2  14  -1   89.50    9.46
  -2  14  -3   37.88    6.15
  -2  14  -4   29.32    5.41
  -2  14  -5  203.03   14.25
  -2  14  -6   -5.79    2.41
  -2  14  -7  -12.62    3.55
  -2  14  -8  102.33   10.12
  -2  14  -9   77.05    8.78
  -2  13   1    5.51    2.35
  -2  13   0   66.36    8.15
  -2  13  -2   41.37    6.43
  -2  13  -4  -36.95    6.08
  -2  13  -5   99.24    9.96
  -2  13  -7   89.11    9.44
  -2  13  -8   54.95    7.41
  -2  13 -10   54.74    7.40
  -2  13 -11  -24.09    4.91
  -2  12   1   98.01    9.90
  -2  12   0   31.91    5.65
  -2  12  -1    9.83    3.14
  -2  12  -2    0.97    0.98
  -2  12  -4  101.52   10.08
  -2  12  -5   59.94    7.74
  -2  12  -6  135.31   11.63
  -2  12 -10   25.80    5.08
  -2  12 -11   31.65    5.63
  -2  11   1   61.05    7.81
  -2  11   0  -18.62    4.31
  -2  11  -1   37.46    6.12
  -2  11  -5   31.83    5.64
  -2  11  -6   85.85    9.27
  -2  11  -7   79.93    8.94
  -2  11  -8   21.52    4.64
  -2  11  -9   42.90    6.55
  -2  11 -11   22.72    4.77
  -2  11 -12   51.04    7.14
  -2  11 -13    1.90    1.38
  -2  11 -14  -23.60    4.86
  -2  10   1  134.18   11.58
  -2  10   0   24.34    4.93
  -2  10  -1   59.02    7.68
  -2  10  -3  135.42   11.64
  -2  10  -4   32.33    5.69
  -2  10  -5  152.16   12.34
  -2  10  -6  568.19   23.84
  -2  10  -7   43.63    6.61
  -2  10  -8   52.93    7.28
  -2  10  -9  -29.62    5.44
  -2  10 -10   17.54    4.19
  -2  10 -11   61.28    7.83
  -2  10 -13   14.48    3.81
  -2  10 -14   26.81    5.18
  -2  10 -15   -0.58    0.76
  -2   9   1   86.58    9.30
  -2   9   0  -15.03    3.88
  -2   9  -1   26.67    5.16
  -2   9  -2  144.31   12.01
  -2   9  -3  906.68   30.11
  -2   9  -4  101.32   10.07
  -2   9  -5  936.19   30.60
  -2   9  -6  -26.03    5.10
  -2   9  -7  101.85   10.09
  -2   9  -8   32.92    5.74
  -2   9  -9  -23.89    4.89
  -2   9 -10   24.34    4.93
  -2   9 -11   73.21    8.56
  -2   9 -12   -8.22    2.87
  -2   8   1   41.16    6.42
  -2   8   0  -21.73    4.66
  -2   8  -1   51.09    7.15
  -2   8  -2  399.81   20.00
  -2   8  -3  301.78   17.37
  -2   8  -4   19.55    4.42
  -2   8  -5  108.44   10.41
  -2   8  -6   49.10    7.01
  -2   8  -7   81.07    9.00
  -2   8  -8   79.40    8.91
  -2   8  -9  -28.20    5.31
  -2   8 -10   46.77    6.84
  -2   8 -11  127.92   11.31
  -2   8 -12   66.91    8.18
  -2   8 -16   26.65    5.16
  -2   8 -17   14.38    3.79
  -2   7   1  177.37   13.32
  -2   7   0 -150.84   12.28
  -2   7  -1  927.81   30.46
  -2   7  -2  366.98   19.16
  -2   7  -3  132.07   11.49
  -2   7  -4  435.21   20.86
  -2   7  -5   55.86    7.47
  -2   7  -6  200.08   14.14
  -2   7  -7   19.09    4.37
  -2   7  -8  272.50   16.51
  -2   7 -11   59.87    7.74
  -2   7 -13  -31.24    5.59
  -2   7 -14  186.71   13.66
  -2   7 -16   83.46    9.14
  -2   7 -17   -8.44    2.90
  -2   7 -18  -10.73    3.28
  -2   6   1  637.88   25.26
  -2   6   0 5573.83   74.66
  -2   6  -1 2163.59   46.51
  -2   6  -2  417.21   20.43
  -2   6  -3  397.95   19.95
  -2   6  -4   71.06    8.43
  -2   6  -5  473.17   21.75
  -2   6  -6  -41.08    6.41
  -2   6  -7  -48.05    6.93
  -2   6  -8   91.92    9.59
  -2   6  -9  109.34   10.46
  -2   6 -10   50.10    7.08
  -2   6 -11   26.24    5.12
  -2   6 -12  -29.35    5.42
  -2   6 -13   32.27    5.68
  -2   6 -14    1.42    1.19
  -2   6 -15    0.10    0.32
  -2   6 -17  -26.27    5.13
  -2   6 -18   50.48    7.10
  -2   6 -19  -57.42    7.58
  -2   5   1  307.94   17.55
  -2   5   0  357.63   18.91
  -2   5  -1  666.33   25.81
  -2   5  -2  399.36   19.98
  -2   5  -3 1920.94   43.83
  -2   5  -4  407.24   20.18
  -2   5  -5 1459.57   38.20
  -2   5  -6   84.82    9.21
  -2   5  -7    3.72    1.93
  -2   5  -8  127.65   11.30
  -2   5  -9  137.83   11.74
  -2   5 -10    1.59    1.26
  -2   5 -11   26.82    5.18
  -2   5 -12   97.74    9.89
  -2   5 -13   27.29    5.22
  -2   5 -14   24.73    4.97
  -2   5 -15    7.53    2.74
  -2   5 -16   94.50    9.72
  -2   5 -17   20.64    4.54
  -2   5 -18 -143.85   11.99
  -2   5 -19   31.10    5.58
  -2   5 -20   13.70    3.70
  -2   4   1  184.80   13.59
  -2   4   0 1205.59   34.72
  -2   4  -1 1713.29   41.39
  -2   4  -2  171.63   13.10
  -2   4  -3 4525.88   67.27
  -2   4  -4 3658.44   60.49
  -2   4  -5  108.90   10.44
  -2   4  -6   20.23    4.50
  -2   4  -7  638.26   25.26
  -2   4  -8   71.65    8.46
  -2   4  -9  123.45   11.11
  -2   4 -10  250.32   15.82
  -2   4 -11  122.76   11.08
  -2   4 -12  103.33   10.17
  -2   4 -13   -6.88    2.62
  -2   4 -14   86.30    9.29
  -2   4 -15   16.07    4.01
  -2   4 -16  -83.61    9.14
  -2   4 -17   53.72    7.33
  -2   4 -18   75.78    8.71
  -2   4 -19    4.12    2.03
  -2   4 -20   37.80    6.15
  -2   4 -21   61.62    7.85
  -2   3   1  273.28   16.53
  -2   3   0  406.42   20.16
  -2   3  -1 2097.21   45.80
  -2   3  -2  529.83   23.02
  -2   3  -3  313.78   17.71
  -2   3  -4  232.23   15.24
  -2   3  -5  -23.83    4.88
  -2   3  -6  181.68   13.48
  -2   3  -7  -57.08    7.55
  -2   3  -8  -57.30    7.57
  -2   3  -9  339.77   18.43
  -2   3 -10  201.55   14.20
  -2   3 -11  197.51   14.05
  -2   3 -12  -40.53    6.37
  -2   3 -13  236.86   15.39
  -2   3 -14  -10.34    3.22
  -2   3 -15   40.91    6.40
  -2   3 -16   -3.22    1.80
  -2   3 -17  -44.11    6.64
  -2   3 -19   16.66    4.08
  -2   3 -20   72.68    8.53
  -2   2   1  281.18   16.77
  -2   2   0 1462.89   38.25
  -2   2  -1  200.76   14.17
  -2   2  -2 5013.18   70.80
  -2   2  -3 1284.46   35.84
  -2   2  -4 2993.80   54.72
  -2   2  -5 1597.93   39.97
  -2   2  -6   53.86    7.34
  -2   2  -7   80.19    8.95
  -2   2  -8  322.65   17.96
  -2   2  -9  174.74   13.22
  -2   2 -10  -17.50    4.18
  -2   2 -11   90.76    9.53
  -2   2 -12   86.75    9.31
  -2   2 -13   98.45    9.92
  -2   2 -14   82.81    9.10
  -2   2 -15  -69.42    8.33
  -2   2 -17  -15.17    3.89
  -2   2 -18 -157.28   12.54
  -2   2 -20   45.33    6.73
  -2   2 -22   95.39    9.77
  -2   1   1  146.83   12.12
  -2   1   0 9541.90   97.68
  -2   1  -1  305.87   17.49
  -2   1  -2  268.80   16.40
  -2   1  -3  224.11   14.97
  -2   1  -4 3201.81   56.58
  -2   1  -5  303.74   17.43
  -2   1  -6  255.57   15.99
  -2   1  -7 1193.01   34.54
  -2   1  -8  107.54   10.37
  -2   1  -9  997.26   31.58
  -2   1 -10  633.03   25.16
  -2   1 -11  -10.50    3.24
  -2   1 -13    0.58    0.76
  -2   1 -14  140.79   11.87
  -2   1 -15   75.73    8.70
  -2   1 -16   26.75    5.17
  -2   1 -17  -27.59    5.25
  -2   1 -18  187.34   13.69
  -2   1 -20   64.93    8.06
  -2   1 -22  -15.78    3.97
  -2   0   0 1408.16   37.53
  -2   0  -1 3774.46   61.44
  -2   0  -2 1921.28   43.83
  -2   0  -3  444.26   21.08
  -2   0  -4  394.56   19.86
  -2   0  -5  269.55   16.42
  -2   0  -6  164.58   12.83
  -2   0  -7   40.36    6.35
  -2   0  -8  602.26   24.54
  -2   0  -9  130.47   11.42
  -2   0 -10   48.68    6.98
  -2   0 -11  107.56   10.37
  -2   0 -12   80.70    8.98
  -2   0 -13  134.37   11.59
  -2   0 -14  -92.91    9.64
  -2   0 -15  -64.80    8.05
  -2   0 -16  197.88   14.07
  -2   0 -18  129.50   11.38
  -2   0 -19    9.55    3.09
  -2   0 -20   43.73    6.61
  -2  -1  16   93.35    9.66
  -2  -1  15  144.92   12.04
  -2  -1  14  289.22   17.01
  -2  -1  13   96.17    9.81
  -2  -1  12   99.93   10.00
  -2  -1  11  271.36   16.47
  -2  -1  10  366.20   19.14
  -2  -1   0 6496.97   80.60
  -2  -1  -1  513.07   22.65
  -2  -1  -2  364.39   19.09
  -2  -1  -3  295.29   17.18
  -2  -1  -4 3394.77   58.26
  -2  -1  -5  266.80   16.33
  -2  -1  -6  340.37   18.45
  -2  -1  -7 1405.52   37.49
  -2  -1  -8  -28.02    5.29
  -2  -1  -9  409.60   20.24
  -2  -1 -10  301.92   17.38
  -2  -1 -11   99.78    9.99
  -2  -1 -13  109.16   10.45
  -2  -1 -14   82.12    9.06
  -2  -1 -15  -23.64    4.86
  -2  -1 -16  -28.52    5.34
  -2  -1 -17    1.63    1.28
  -2  -1 -18  -69.49    8.34
  -2  -1 -19   -6.43    2.54
  -2  -1 -20   23.50    4.85
  -2  -2  15  -22.96    4.79
  -2  -2  14  159.45   12.63
  -2  -2  13   71.75    8.47
  -2  -2  12  -54.01    7.35
  -2  -2  11   12.79    3.58
  -2  -2  10  315.78   17.77
  -2  -2   9  185.59   13.62
  -2  -2   8  275.62   16.60
  -2  -2   7  705.96   26.57
  -2  -2   6 1445.65   38.02
  -2  -2   5  811.67   28.49
  -2  -2   4 1114.02   33.38
  -2  -2   3 4226.80   65.01
  -2  -2   2 6627.79   81.41
  -2  -2   1 4935.01   70.25
  -2  -3  16   49.28    7.02
  -2  -3  15    3.40    1.84
  -2  -3  14   54.97    7.41
  -2  -3  13  -48.97    7.00
  -2  -3  12  -54.69    7.40
  -2  -3  11  208.39   14.44
  -2  -3  10  -16.34    4.04
  -2  -3   9  228.42   15.11
  -2  -3   8  277.04   16.64
  -2  -3   7  907.51   30.12
  -2  -3   6 2258.06   47.52
  -2  -3   5 3104.09   55.71
  -2  -3   4 4489.67   67.01
  -2  -3   3  359.81   18.97
  -2  -3   2 3417.40   58.46
  -2  -3   1  366.40   19.14
  -2  -4  16 -117.80   10.85
  -2  -4  15  121.04   11.00
  -2  -4  14    1.63    1.28
  -2  -4  13   55.09    7.42
  -2  -4  12  103.82   10.19
  -2  -4  11  186.22   13.65
  -2  -4  10  130.38   11.42
  -2  -4   9  622.79   24.96
  -2  -4   8   32.75    5.72
  -2  -4   7  749.31   27.37
  -2  -4   6  389.75   19.74
  -2  -4   5 1009.30   31.77
  -2  -4   4  305.16   17.47
  -2  -4   3   96.38    9.82
  -2  -4   2 3901.73   62.46
  -2  -4   1  241.86   15.55
  -2  -5  15  -83.12    9.12
  -2  -5  13  143.37   11.97
  -2  -5  12   95.56    9.78
  -2  -5  11   21.81    4.67
  -2  -5  10  811.81   28.49
  -2  -5   9  359.90   18.97
  -2  -5   8  250.57   15.83
  -2  -5   7  262.83   16.21
  -2  -5   6  137.38   11.72
  -2  -5   5   69.03    8.31
  -2  -5   4 4347.67   65.94
  -2  -5   3  245.27   15.66
  -2  -5   2 1147.17   33.87
  -2  -5   1  414.97   20.37
  -2  -6  14  -54.19    7.36
  -2  -6  13   -3.95    1.99
  -2  -6  12   -2.99    1.73
  -2  -6  11  -23.94    4.89
  -2  -6  10  207.23   14.40
  -2  -6   9  128.39   11.33
  -2  -6   8  375.78   19.39
  -2  -6   7  142.68   11.95
  -2  -6   6  246.00   15.68
  -2  -6   5  134.67   11.60
  -2  -6   4  631.31   25.13
  -2  -6   3  253.81   15.93
  -2  -6   2 1663.09   40.78
  -2  -6   1  994.85   31.54
  -2  -7  14  -12.20    3.49
  -2  -7  13  -38.16    6.18
  -2  -7  12   53.10    7.29
  -2  -7  11  103.23   10.16
  -2  -7  10   22.57    4.75
  -2  -7   9   66.79    8.17
  -2  -7   8   94.51    9.72
  -2  -7   7  532.53   23.08
  -2  -7   6  289.56   17.02
  -2  -7   5    3.31    1.82
  -2  -7   4  389.78   19.74
  -2  -7   3  541.49   23.27
  -2  -7   2  732.91   27.07
  -2  -7   1  274.79   16.58
  -2  -8  12  -48.40    6.96
  -2  -8  11    5.21    2.28
  -2  -8  10  212.82   14.59
  -2  -8   9    2.45    1.57
  -2  -8   8   71.51    8.46
  -2  -8   7   69.34    8.33
  -2  -8   6  103.45   10.17
  -2  -8   5   21.37    4.62
  -2  -8   4  310.42   17.62
  -2  -8   3  294.90   17.17
  -2  -8   2   72.98    8.54
  -2  -8   1   70.57    8.40
  -2  -9  12   -6.38    2.53
  -2  -9  11    1.99    1.41
  -2  -9  10  -54.45    7.38
  -2  -9   9   76.81    8.76
  -2  -9   8   89.49    9.46
  -2  -9   7    3.83    1.96
  -2  -9   6  -26.15    5.11
  -2  -9   5   65.59    8.10
  -2  -9   4   48.13    6.94
  -2  -9   3  941.79   30.69
  -2  -9   2   10.67    3.27
  -2  -9   1   25.75    5.07
  -2 -10  12  -89.44    9.46
  -2 -10  10  -18.40    4.29
  -2 -10   9   40.80    6.39
  -2 -10   8   26.41    5.14
  -2 -10   7  -46.44    6.81
  -2 -10   6  -23.37    4.83
  -2 -10   5   82.59    9.09
  -2 -10   4   39.37    6.27
  -2 -10   3   87.67    9.36
  -2 -10   2  164.63   12.83
  -2 -10   1  135.51   11.64
  -2 -11  10 -165.50   12.86
  -2 -11   9  130.38   11.42
  -2 -11   8  -18.68    4.32
  -2 -11   7  -33.27    5.77
  -2 -11   6  -15.01    3.87
  -2 -11   5  188.37   13.72
  -2 -11   4   75.13    8.67
  -2 -11   3  -65.87    8.12
  -2 -11   2   48.57    6.97
  -2 -11   1   51.71    7.19
  -2 -12   8   63.57    7.97
  -2 -12   7    8.59    2.93
  -2 -12   6   31.41    5.60
  -2 -12   5  127.35   11.29
  -2 -12   4  155.39   12.47
  -2 -12   3   26.79    5.18
  -2 -12   2   74.70    8.64
  -2 -12   1  149.20   12.21
  -2 -13   4  -38.52    6.21
  -2 -13   3   36.36    6.03
  -2 -13   2  -48.53    6.97
  -2 -13   1  -42.93    6.55
  -3  17   2   -5.97    2.44
  -3  17  -1   67.47    8.21
  -3  17  -2  -48.21    6.94
  -3  16   2   37.36    6.11
  -3  16  -2   38.53    6.21
  -3  16  -3   32.76    5.72
  -3  16  -4  -11.12    3.33
  -3  15   0   -7.27    2.70
  -3  15  -1    3.26    1.81
  -3  15  -2   19.43    4.41
  -3  15  -3  -98.22    9.91
  -3  15  -7   12.44    3.53
  -3  15  -8   35.22    5.93
  -3  14   1  -65.02    8.06
  -3  14   0   31.13    5.58
  -3  14  -1  -21.27    4.61
  -3  14  -2  -36.62    6.05
  -3  14  -8   32.12    5.67
  -3  14  -9   33.38    5.78
  -3  13   2   30.76    5.55
  -3  13   1   43.85    6.62
  -3  13   0   93.12    9.65
  -3  13  -2   41.18    6.42
  -3  13  -3    5.03    2.24
  -3  13  -5   49.35    7.02
  -3  13  -6    6.24    2.50
  -3  13  -7   19.68    4.44
  -3  13  -8  -13.71    3.70
  -3  13 -10   47.63    6.90
  -3  13 -12  -25.76    5.08
  -3  12   2  -85.13    9.23
  -3  12   1   -1.16    1.08
  -3  12   0   -7.26    2.69
  -3  12  -1   46.45    6.82
  -3  12  -2   46.41    6.81
  -3  12  -3   17.67    4.20
  -3  12  -4   89.43    9.46
  -3  12  -5  -24.27    4.93
  -3  12 -10   68.66    8.29
  -3  12 -12   25.96    5.09
  -3  12 -13  -16.22    4.03
  -3  11   2    8.74    2.96
  -3  11   1  -21.71    4.66
  -3  11   0   67.44    8.21
  -3  11  -1   27.95    5.29
  -3  11  -3  163.89   12.80
  -3  11  -4  -24.30    4.93
  -3  11  -5   47.45    6.89
  -3  11  -6   51.33    7.16
  -3  11 -10   14.58    3.82
  -3  11 -11  -23.25    4.82
  -3  11 -12   44.95    6.70
  -3  10   1   21.79    4.67
  -3  10   0   19.18    4.38
  -3  10  -1   34.16    5.84
  -3  10  -2 -140.77   11.86
  -3  10  -3  227.14   15.07
  -3  10  -4  -23.49    4.85
  -3  10  -6   20.35    4.51
  -3  10  -8   -2.02    1.42
  -3  10  -9  -17.03    4.13
  -3  10 -11   -3.54    1.88
  -3  10 -13  -54.19    7.36
  -3  10 -14 -103.16   10.16
  -3  10 -15   13.89    3.73
  -3  10 -16   77.89    8.83
  -3   9   1   97.37    9.87
  -3   9  -1  -15.50    3.94
  -3   9  -2   24.14    4.91
  -3   9  -3   34.95    5.91
  -3   9  -5   62.79    7.92
  -3   9  -6  -22.38    4.73
  -3   9  -7    7.29    2.70
  -3   9  -8   30.33    5.51
  -3   9 -10  -17.59    4.19
  -3   9 -11  -44.71    6.69
  -3   9 -12   64.76    8.05
  -3   9 -17  -37.61    6.13
  -3   8   1   24.99    5.00
  -3   8   0  -58.27    7.63
  -3   8  -1  -41.22    6.42
  -3   8  -2  167.59   12.95
  -3   8  -3   45.32    6.73
  -3   8  -4  136.81   11.70
  -3   8  -5   29.25    5.41
  -3   8  -6   92.78    9.63
  -3   8  -7  -21.53    4.64
  -3   8  -8   61.93    7.87
  -3   8  -9  -30.04    5.48
  -3   8 -10  -33.53    5.79
  -3   8 -11  -18.91    4.35
  -3   8 -12   57.94    7.61
  -3   8 -16    8.71    2.95
  -3   8 -18  -13.97    3.74
  -3   7   1   65.46    8.09
  -3   7   0  248.94   15.78
  -3   7  -1  815.04   28.55
  -3   7  -2  540.13   23.24
  -3   7  -3 1569.55   39.62
  -3   7  -4   45.01    6.71
  -3   7  -5  520.40   22.81
  -3   7  -6  162.57   12.75
  -3   7  -7  290.95   17.06
  -3   7  -8   48.69    6.98
  -3   7 -11   91.60    9.57
  -3   7 -15  132.78   11.52
  -3   7 -16   76.18    8.73
  -3   7 -18   46.88    6.85
  -3   7 -19   11.74    3.43
  -3   6   1  141.75   11.91
  -3   6   0  162.41   12.74
  -3   6  -1 1525.15   39.05
  -3   6  -2  446.77   21.14
  -3   6  -3  988.14   31.43
  -3   6  -4   76.99    8.77
  -3   6  -5   99.72    9.99
  -3   6  -6  796.63   28.22
  -3   6  -7  265.96   16.31
  -3   6  -8   29.83    5.46
  -3   6  -9   92.38    9.61
  -3   6 -10   83.19    9.12
  -3   6 -12  -66.00    8.12
  -3   6 -13  104.09   10.20
  -3   6 -14   28.85    5.37
  -3   6 -16   30.97    5.57
  -3   6 -19  118.60   10.89
  -3   6 -20  -16.41    4.05
  -3   5   1  723.87   26.90
  -3   5   0  971.74   31.17
  -3   5  -1  531.59   23.06
  -3   5  -2  503.61   22.44
  -3   5  -3  226.48   15.05
  -3   5  -4  119.17   10.92
  -3   5  -5   44.61    6.68
  -3   5  -6   46.40    6.81
  -3   5  -7   59.00    7.68
  -3   5  -8   25.25    5.03
  -3   5  -9  465.63   21.58
  -3   5 -10  -44.98    6.71
  -3   5 -11   23.04    4.80
  -3   5 -14   31.90    5.65
  -3   5 -15   60.44    7.77
  -3   5 -16  -44.78    6.69
  -3   4   1 1559.72   39.49
  -3   4   0 1181.38   34.37
  -3   4  -1 1651.16   40.63
  -3   4  -2  727.48   26.97
  -3   4  -3  722.39   26.88
  -3   4  -4   79.03    8.89
  -3   4  -5  130.40   11.42
  -3   4  -6  149.72   12.24
  -3   4  -7  676.12   26.00
  -3   4  -8  313.43   17.70
  -3   4  -9  -65.01    8.06
  -3   4 -10  -12.63    3.55
  -3   4 -13  -38.55    6.21
  -3   4 -14   -2.22    1.49
  -3   4 -15   60.94    7.81
  -3   4 -22   24.39    4.94
  -3   3   1 2517.20   50.17
  -3   3   0  819.44   28.63
  -3   3  -1 1884.51   43.41
  -3   3  -2  467.65   21.63
  -3   3  -3  269.13   16.41
  -3   3  -4   80.19    8.96
  -3   3  -5  707.47   26.60
  -3   3  -6  920.18   30.33
  -3   3  -7  257.06   16.03
  -3   3  -8   22.90    4.79
  -3   3  -9   34.19    5.85
  -3   3 -10   81.71    9.04
  -3   3 -11  -75.94    8.71
  -3   3 -12  -16.11    4.01
  -3   3 -13   43.19    6.57
  -3   3 -14   15.56    3.94
  -3   3 -15   35.00    5.92
  -3   3 -16  153.49   12.39
  -3   3 -17  -16.24    4.03
  -3   3 -18   95.39    9.77
  -3   3 -21  -28.45    5.33
  -3   2   1  217.02   14.73
  -3   2   0 2006.72   44.80
  -3   2  -1  997.88   31.59
  -3   2  -2 4343.17   65.90
  -3   2  -3  102.90   10.14
  -3   2  -4 1771.22   42.09
  -3   2  -5  189.22   13.76
  -3   2  -6  453.92   21.31
  -3   2  -7   48.15    6.94
  -3   2  -8  120.71   10.99
  -3   2  -9  120.93   11.00
  -3   2 -10   48.03    6.93
  -3   2 -11   60.65    7.79
  -3   2 -12  199.58   14.13
  -3   2 -14   35.84    5.99
  -3   2 -18    0.34    0.58
  -3   2 -19   41.17    6.42
  -3   2 -21  -54.38    7.37
  -3   1   1 1977.83   44.47
  -3   1   0 5634.34   75.06
  -3   1  -1  385.32   19.63
  -3   1  -2  187.32   13.69
  -3   1  -3 2654.26   51.52
  -3   1  -4 2012.27   44.86
  -3   1  -5 2605.16   51.04
  -3   1  -6  100.65   10.03
  -3   1  -7  362.97   19.05
  -3   1  -8  287.13   16.94
  -3   1  -9  274.93   16.58
  -3   1 -10   58.83    7.67
  -3   1 -11   45.74    6.76
  -3   1 -12  -55.26    7.43
  -3   1 -13    0.91    0.95
  -3   1 -14   -9.41    3.07
  -3   1 -16   95.76    9.79
  -3   1 -17  184.98   13.60
  -3   1 -19   99.52    9.98
  -3   1 -21  -23.63    4.86
  -3   1 -22  -98.15    9.91
  -3   0   1 1217.30   34.89
  -3   0   0  114.02   10.68
  -3   0  -1 2259.19   47.53
  -3   0  -2  230.29   15.18
  -3   0  -3  703.77   26.53
  -3   0  -4  353.04   18.79
  -3   0  -5 1615.60   40.19
  -3   0  -6   36.87    6.07
  -3   0  -7  320.08   17.89
  -3   0  -8   94.51    9.72
  -3   0  -9   42.91    6.55
  -3   0 -10   41.98    6.48
  -3   0 -11  493.96   22.23
  -3   0 -12  -79.22    8.90
  -3   0 -13    9.88    3.14
  -3   0 -14   -8.62    2.94
  -3   0 -16  129.94   11.40
  -3   0 -17   68.84    8.30
  -3   0 -18  -41.30    6.43
  -3   0 -19    3.48    1.87
  -3   0 -22  -18.87    4.34
  -3   0 -23   -2.31    1.52
  -3  -1   1 3433.51   58.60
  -3  -1   0 6393.33   79.96
  -3  -1  -1  395.36   19.88
  -3  -1  -2  635.65   25.21
  -3  -1  -3  674.51   25.97
  -3  -1  -4 1032.46   32.13
  -3  -1  -5 1759.84   41.95
  -3  -1  -6  171.38   13.09
  -3  -1  -7   22.17    4.71
  -3  -1  -8  107.08   10.35
  -3  -1  -9   43.91    6.63
  -3  -1 -10   75.70    8.70
  -3  -1 -11  -14.26    3.78
  -3  -1 -13  106.73   10.33
  -3  -1 -14   10.11    3.18
  -3  -1 -16   26.06    5.11
  -3  -1 -17   59.71    7.73
  -3  -1 -18   11.85    3.44
  -3  -1 -19   -7.78    2.79
  -3  -1 -23  -62.01    7.87
  -3  -2  16  -87.77    9.37
  -3  -2  15   55.94    7.48
  -3  -2  14  235.70   15.35
  -3  -2  13    8.02    2.83
  -3  -2  12  172.65   13.14
  -3  -2  11 -138.72   11.78
  -3  -2  10  146.14   12.09
  -3  -2   9  154.99   12.45
  -3  -2   8  146.62   12.11
  -3  -2   7    8.65    2.94
  -3  -2   6  467.48   21.62
  -3  -2   5  249.56   15.80
  -3  -2   4 4005.30   63.29
  -3  -2   3 3716.60   60.96
  -3  -2   2 4651.68   68.20
  -3  -2  -5  154.60   12.43
  -3  -2  -6  370.78   19.26
  -3  -2  -7  126.06   11.23
  -3  -2  -8   -0.44    0.66
  -3  -2  -9 -224.57   14.99
  -3  -2 -10  225.43   15.01
  -3  -2 -11  196.55   14.02
  -3  -2 -12  304.17   17.44
  -3  -2 -13  124.86   11.17
  -3  -3  15 -227.27   15.08
  -3  -3  14 -127.85   11.31
  -3  -3  13   23.18    4.81
  -3  -3  12  302.70   17.40
  -3  -3  11  120.23   10.96
  -3  -3  10  122.93   11.09
  -3  -3   9  172.86   13.15
  -3  -3   8  260.62   16.14
  -3  -3   7  151.81   12.32
  -3  -3   6  898.43   29.97
  -3  -3   5 1350.78   36.75
  -3  -3   4 3016.67   54.92
  -3  -3   3 3868.85   62.20
  -3  -3   2  798.14   28.25
  -3  -4  15 -220.39   14.85
  -3  -4  14   19.29    4.39
  -3  -4  13  208.98   14.46
  -3  -4  12    8.16    2.86
  -3  -4  11  198.20   14.08
  -3  -4  10  301.93   17.38
  -3  -4   9  106.94   10.34
  -3  -4   8  116.24   10.78
  -3  -4   7  334.03   18.28
  -3  -4   6   50.19    7.08
  -3  -4   5 1683.20   41.03
  -3  -4   4  572.57   23.93
  -3  -4   3 5743.61   75.79
  -3  -4   2 1780.40   42.19
  -3  -5  14   59.45    7.71
  -3  -5  13   13.14    3.63
  -3  -5  12  418.03   20.45
  -3  -5  11   87.58    9.36
  -3  -5  10  194.47   13.95
  -3  -5   9 1298.36   36.03
  -3  -5   8  172.12   13.12
  -3  -5   7  417.64   20.44
  -3  -5   6  404.86   20.12
  -3  -5   5  140.61   11.86
  -3  -5   4  197.49   14.05
  -3  -5   3  299.32   17.30
  -3  -5   2 2270.04   47.64
  -3  -6  14   28.87    5.37
  -3  -6  12   12.22    3.50
  -3  -6  11   69.88    8.36
  -3  -6  10  -20.93    4.57
  -3  -6   9  -29.84    5.46
  -3  -6   8  194.08   13.93
  -3  -6   7  143.75   11.99
  -3  -6   6  106.54   10.32
  -3  -6   5  256.26   16.01
  -3  -6   4  552.74   23.51
  -3  -6   3  756.87   27.51
  -3  -6   2   15.89    3.99
  -3  -7  13   83.60    9.14
  -3  -7  12   47.77    6.91
  -3  -7  11  -38.99    6.24
  -3  -7  10   28.96    5.38
  -3  -7   9  119.40   10.93
  -3  -7   8  258.04   16.06
  -3  -7   7  169.45   13.02
  -3  -7   6   47.57    6.90
  -3  -7   5  140.65   11.86
  -3  -7   4  179.29   13.39
  -3  -7   3  331.41   18.20
  -3  -7   2  202.90   14.24
  -3  -7   1  110.55   10.51
  -3  -8  13  -21.50    4.64
  -3  -8  12   37.41    6.12
  -3  -8  11    2.84    1.68
  -3  -8  10    1.27    1.13
  -3  -8   9 -102.07   10.10
  -3  -8   8  -69.16    8.32
  -3  -8   7   66.34    8.14
  -3  -8   6  356.06   18.87
  -3  -8   5  181.56   13.47
  -3  -8   4  117.47   10.84
  -3  -8   3  341.72   18.49
  -3  -8   2    5.05    2.25
  -3  -8   1  179.41   13.39
  -3  -9  12   61.58    7.85
  -3  -9  11   62.68    7.92
  -3  -9  10   57.13    7.56
  -3  -9   9   43.24    6.58
  -3  -9   8  -10.49    3.24
  -3  -9   7   45.95    6.78
  -3  -9   6  125.32   11.19
  -3  -9   5   88.09    9.39
  -3  -9   4  113.08   10.63
  -3  -9   3   86.65    9.31
  -3  -9   2   99.13    9.96
  -3  -9   1   59.41    7.71
  -3 -10  11  119.60   10.94
  -3 -10  10   51.20    7.16
  -3 -10   9   78.50    8.86
  -3 -10   8   79.08    8.89
  -3 -10   7  316.79   17.80
  -3 -10   6   50.33    7.09
  -3 -10   5   32.64    5.71
  -3 -10   4   73.49    8.57
  -3 -10   3  197.24   14.04
  -3 -10   2   45.66    6.76
  -3 -10   1   -1.07    1.03
  -3 -11  10   26.49    5.15
  -3 -11   9   -1.52    1.23
  -3 -11   8  -10.82    3.29
  -3 -11   7   49.51    7.04
  -3 -11   6   98.22    9.91
  -3 -11   5  -56.88    7.54
  -3 -11   4   11.46    3.39
  -3 -11   3   47.74    6.91
  -3 -11   2    0.14    0.37
  -3 -11   1   63.41    7.96
  -3 -12   7   -2.61    1.62
  -3 -12   6    1.68    1.30
  -3 -12   5   28.59    5.35
  -3 -12   4   91.48    9.56
  -3 -12   3   -9.90    3.15
  -3 -12   2    1.16    1.08
  -3 -12   1   45.48    6.74
  -4  18   3    8.09    2.84
  -4  18   2   74.31    8.62
  -4  17   2   -4.29    2.07
  -4  17   1    0.50    0.71
  -4  17  -1   21.56    4.64
  -4  17  -3  108.37   10.41
  -4  17  -4   25.43    5.04
  -4  16   2   62.12    7.88
  -4  16   1   -7.02    2.65
  -4  16  -2  -17.52    4.19
  -4  16  -3  152.34   12.34
  -4  16  -5    6.92    2.63
  -4  15   2    2.15    1.46
  -4  15   1    4.25    2.06
  -4  15   0   46.94    6.85
  -4  15  -1  -21.01    4.58
  -4  15  -4  -21.88    4.68
  -4  15  -5  -53.77    7.33
  -4  15  -6   -1.93    1.39
  -4  15  -8  -72.45    8.51
  -4  14   2   35.47    5.96
  -4  14   1  -39.22    6.26
  -4  14   0   44.48    6.67
  -4  14  -1   51.24    7.16
  -4  14  -2    8.98    3.00
  -4  14  -3  107.98   10.39
  -4  14  -4   55.31    7.44
  -4  14  -5  293.04   17.12
  -4  14  -6   61.88    7.87
  -4  14  -9   -7.14    2.67
  -4  14 -10   -2.42    1.56
  -4  13   2  -11.88    3.45
  -4  13   1  -35.88    5.99
  -4  13   0   68.16    8.26
  -4  13  -2   26.47    5.14
  -4  13  -3   -9.69    3.11
  -4  13  -4   53.94    7.34
  -4  13  -5   33.87    5.82
  -4  13  -6   -3.58    1.89
  -4  13  -7  -34.28    5.86
  -4  13  -8   34.88    5.91
  -4  13 -10  -15.60    3.95
  -4  12   2  -30.07    5.48
  -4  12   1   54.94    7.41
  -4  12   0   50.53    7.11
  -4  12  -1  -21.19    4.60
  -4  12  -2   -6.00    2.45
  -4  12  -3  125.70   11.21
  -4  12  -6  -16.25    4.03
  -4  12  -7   42.81    6.54
  -4  12  -9   69.16    8.32
  -4  12 -10   43.25    6.58
  -4  12 -11  -60.17    7.76
  -4  12 -13  -32.12    5.67
  -4  12 -14   -6.63    2.58
  -4  11   1   -4.84    2.20
  -4  11   0   -7.15    2.67
  -4  11  -1   15.51    3.94
  -4  11  -3   17.13    4.14
  -4  11  -4   25.32    5.03
  -4  11  -5   63.08    7.94
  -4  11  -9   37.60    6.13
  -4  11 -10  -45.75    6.76
  -4  11 -12   25.80    5.08
  -4  11 -13   19.80    4.45
  -4  11 -14  -29.24    5.41
  -4  11 -15  -11.57    3.40
  -4  10   2   31.13    5.58
  -4  10  -4  -51.66    7.19
  -4  10  -5   35.99    6.00
  -4  10  -6   72.54    8.52
  -4  10 -10  -12.93    3.60
  -4  10 -11   44.39    6.66
  -4  10 -12  -39.41    6.28
  -4  10 -13   18.84    4.34
  -4  10 -15  -42.36    6.51
  -4  10 -16  -35.85    5.99
  -4   9   2  -92.69    9.63
  -4   9   1   29.68    5.45
  -4   9   0  -38.01    6.16
  -4   9  -2   46.52    6.82
  -4   9  -3  267.40   16.35
  -4   9  -4    4.35    2.09
  -4   9  -5   77.97    8.83
  -4   9  -6  -63.95    8.00
  -4   9  -7   40.47    6.36
  -4   9  -8   17.38    4.17
  -4   9  -9   42.42    6.51
  -4   9 -10    2.13    1.46
  -4   9 -11    8.44    2.91
  -4   9 -13  -29.57    5.44
  -4   9 -14  -68.11    8.25
  -4   9 -17   36.60    6.05
  -4   8   2   81.26    9.01
  -4   8   1    4.12    2.03
  -4   8   0   21.99    4.69
  -4   8  -1 -118.72   10.90
  -4   8  -2    3.90    1.98
  -4   8  -3  116.25   10.78
  -4   8  -4  178.16   13.35
  -4   8  -5   84.12    9.17
  -4   8  -6   15.20    3.90
  -4   8  -7   18.93    4.35
  -4   8  -8  112.30   10.60
  -4   8  -9   74.61    8.64
  -4   8 -11  -55.13    7.43
  -4   8 -12    8.18    2.86
  -4   8 -16   16.68    4.08
  -4   8 -18   48.65    6.97
  -4   7   2   -3.86    1.97
  -4   7   1  -32.94    5.74
  -4   7   0  138.85   11.78
  -4   7  -1   19.09    4.37
  -4   7  -2  486.38   22.05
  -4   7  -3   16.93    4.11
  -4   7  -4  173.14   13.16
  -4   7  -5  174.02   13.19
  -4   7  -6  -41.61    6.45
  -4   7  -7    0.61    0.78
  -4   7  -8   37.27    6.10
  -4   7  -9    7.00    2.65
  -4   7 -11   33.26    5.77
  -4   7 -12   -6.70    2.59
  -4   7 -15  -22.21    4.71
  -4   7 -16   76.04    8.72
  -4   7 -17   19.00    4.36
  -4   7 -19  -29.25    5.41
  -4   7 -20  -26.77    5.17
  -4   6   2   86.12    9.28
  -4   6   1   68.11    8.25
  -4   6   0  504.62   22.46
  -4   6  -1  113.34   10.65
  -4   6  -2  317.77   17.83
  -4   6  -3  113.60   10.66
  -4   6  -4  106.44   10.32
  -4   6  -5  133.95   11.57
  -4   6  -6   93.03    9.65
  -4   6  -7  369.67   19.23
  -4   6  -8   27.52    5.25
  -4   6  -9  128.34   11.33
  -4   6 -10   40.96    6.40
  -4   6 -11  -81.18    9.01
  -4   6 -15   76.73    8.76
  -4   6 -17    8.19    2.86
  -4   5   2    9.77    3.13
  -4   5   1  372.60   19.30
  -4   5   0  127.50   11.29
  -4   5  -1  251.36   15.85
  -4   5  -2  101.89   10.09
  -4   5  -3  139.32   11.80
  -4   5  -4  151.88   12.32
  -4   5  -5  122.09   11.05
  -4   5  -6   25.72    5.07
  -4   5  -7  194.73   13.95
  -4   5  -8   11.37    3.37
  -4   5  -9   47.41    6.89
  -4   5 -11   -8.17    2.86
  -4   5 -12   -0.51    0.71
  -4   5 -13   49.96    7.07
  -4   5 -14  -30.03    5.48
  -4   5 -15    3.68    1.92
  -4   5 -16   90.49    9.51
  -4   5 -17   23.45    4.84
  -4   5 -18   42.86    6.55
  -4   5 -22   -4.80    2.19
  -4   4   2  164.70   12.83
  -4   4   1  190.83   13.81
  -4   4   0  301.85   17.37
  -4   4  -1  347.93   18.65
  -4   4  -2  166.74   12.91
  -4   4  -3  318.15   17.84
  -4   4  -4   85.79    9.26
  -4   4  -5   18.16    4.26
  -4   4  -6  900.03   30.00
  -4   4  -7   14.50    3.81
  -4   4  -8  279.62   16.72
  -4   4  -9  -52.06    7.22
  -4   4 -10  -65.93    8.12
  -4   4 -11   37.36    6.11
  -4   4 -12   18.01    4.24
  -4   4 -14   51.36    7.17
  -4   4 -16   51.66    7.19
  -4   4 -17  -24.49    4.95
  -4   4 -18  -40.32    6.35
  -4   4 -19  -16.68    4.08
  -4   4 -20  -14.00    3.74
  -4   4 -21  -42.67    6.53
  -4   3   2   37.90    6.16
  -4   3   1  235.93   15.36
  -4   3   0 1111.11   33.33
  -4   3  -1  154.90   12.45
  -4   3  -2  212.56   14.58
  -4   3  -3  143.48   11.98
  -4   3  -4  159.11   12.61
  -4   3  -5  397.92   19.95
  -4   3  -6  360.44   18.99
  -4   3  -7   79.01    8.89
  -4   3  -8  113.50   10.65
  -4   3  -9   52.68    7.26
  -4   3 -10   -7.87    2.80
  -4   3 -11  -17.50    4.18
  -4   3 -12   47.76    6.91
  -4   3 -14   -4.90    2.21
  -4   3 -15   -4.78    2.19
  -4   3 -16  103.81   10.19
  -4   3 -17   28.46    5.33
  -4   3 -18   33.23    5.76
  -4   3 -19   19.05    4.36
  -4   3 -20   -2.58    1.61
  -4   3 -23   14.66    3.83
  -4   2   1 1173.44   34.26
  -4   2   0  680.14   26.08
  -4   2  -1  454.18   21.31
  -4   2  -2  112.22   10.59
  -4   2  -3 2862.42   53.50
  -4   2  -4    1.69    1.30
  -4   2  -5 1018.55   31.91
  -4   2  -6  -23.71    4.87
  -4   2  -7  587.80   24.24
  -4   2  -8   32.82    5.73
  -4   2  -9  134.00   11.58
  -4   2 -10   33.16    5.76
  -4   2 -12  -18.55    4.31
  -4   2 -15   72.68    8.53
  -4   2 -16   17.96    4.24
  -4   2 -19  177.29   13.32
  -4   2 -20   -6.98    2.64
  -4   2 -22  -33.69    5.80
  -4   1   1  376.05   19.39
  -4   1   0  204.70   14.31
  -4   1  -1  546.13   23.37
  -4   1  -2 1359.93   36.88
  -4   1  -3  258.39   16.07
  -4   1  -4  204.21   14.29
  -4   1  -5  139.95   11.83
  -4   1  -6  158.94   12.61
  -4   1  -7   59.18    7.69
  -4   1  -8  295.84   17.20
  -4   1  -9  358.05   18.92
  -4   1 -10  182.78   13.52
  -4   1 -11  -66.06    8.13
  -4   1 -16  117.11   10.82
  -4   1 -17  -68.10    8.25
  -4   1 -19   26.04    5.10
  -4   1 -21   29.37    5.42
  -4   1 -23   63.30    7.96
  -4   0   1  609.93   24.70
  -4   0   0  241.36   15.54
  -4   0  -1  129.81   11.39
  -4   0  -2 2899.12   53.84
  -4   0  -3   74.36    8.62
  -4   0  -4  297.60   17.25
  -4   0  -5   36.21    6.02
  -4   0  -6   71.18    8.44
  -4   0  -7  189.66   13.77
  -4   0  -8   12.00    3.46
  -4   0  -9   49.93    7.07
  -4   0 -10  578.53   24.05
  -4   0 -11   55.53    7.45
  -4   0 -12   62.26    7.89
  -4   0 -13    8.63    2.94
  -4   0 -15 -100.02   10.00
  -4   0 -16  124.77   11.17
  -4   0 -18   65.15    8.07
  -4   0 -19   48.15    6.94
  -4   0 -21  -25.69    5.07
  -4  -1   1  721.26   26.86
  -4  -1   0  260.70   16.15
  -4  -1  -1  563.64   23.74
  -4  -1  -2  750.74   27.40
  -4  -1  -3  419.89   20.49
  -4  -1  -4   59.50    7.71
  -4  -1  -5  265.78   16.30
  -4  -1  -6   62.11    7.88
  -4  -1  -7  263.64   16.24
  -4  -1  -8  413.69   20.34
  -4  -1  -9   60.72    7.79
  -4  -1 -10   76.54    8.75
  -4  -1 -11  206.56   14.37
  -4  -1 -12  107.75   10.38
  -4  -1 -13  204.01   14.28
  -4  -1 -14   77.08    8.78
  -4  -1 -15  152.63   12.35
  -4  -1 -17    3.50    1.87
  -4  -1 -18  129.03   11.36
  -4  -1 -21   74.13    8.61
  -4  -1 -22   38.89    6.24
  -4  -2   1 2520.62   50.21
  -4  -2   0 1456.90   38.17
  -4  -2  -1  495.88   22.27
  -4  -2  -2  508.01   22.54
  -4  -2  -3  746.40   27.32
  -4  -2  -4  230.25   15.17
  -4  -2  -5 -108.49   10.42
  -4  -2  -6  345.17   18.58
  -4  -2  -7  783.94   28.00
  -4  -2  -8  143.66   11.99
  -4  -2  -9  262.22   16.19
  -4  -2 -10  145.05   12.04
  -4  -2 -11   31.39    5.60
  -4  -2 -13  -26.76    5.17
  -4  -2 -14   90.69    9.52
  -4  -2 -15  -10.25    3.20
  -4  -2 -16  138.02   11.75
  -4  -2 -17  -59.11    7.69
  -4  -2 -22  -21.67    4.66
  -4  -3  15 -113.06   10.63
  -4  -3  14  144.57   12.02
  -4  -3  13  -33.67    5.80
  -4  -3  12  109.07   10.44
  -4  -3  11   18.36    4.29
  -4  -3  10   27.78    5.27
  -4  -3   9  434.84   20.85
  -4  -3   8  268.38   16.38
  -4  -3   7   77.44    8.80
  -4  -3   6  746.96   27.33
  -4  -3   5  227.71   15.09
  -4  -3   4 1056.35   32.50
  -4  -3   3 1427.41   37.78
  -4  -3   2 1135.98   33.70
  -4  -4  14  -12.29    3.51
  -4  -4  13   23.80    4.88
  -4  -4  12  132.84   11.53
  -4  -4  11  234.80   15.32
  -4  -4  10   -4.68    2.16
  -4  -4   9  493.96   22.23
  -4  -4   8  598.80   24.47
  -4  -4   7 1785.54   42.26
  -4  -4   6  732.11   27.06
  -4  -4   5  633.15   25.16
  -4  -4   4  692.79   26.32
  -4  -4   3   47.54    6.89
  -4  -4   2 1017.48   31.90
  -4  -5  13   65.24    8.08
  -4  -5  12  -30.43    5.52
  -4  -5  11  233.93   15.29
  -4  -5  10  400.58   20.01
  -4  -5   9   25.61    5.06
  -4  -5   8  100.25   10.01
  -4  -5   7  204.08   14.29
  -4  -5   6  772.46   27.79
  -4  -5   5 1157.32   34.02
  -4  -5   4 1580.07   39.75
  -4  -5   3  175.02   13.23
  -4  -5   2  164.56   12.83
  -4  -6  13  110.98   10.53
  -4  -6  12  155.51   12.47
  -4  -6  11   98.07    9.90
  -4  -6  10   93.10    9.65
  -4  -6   9  141.32   11.89
  -4  -6   8  427.99   20.69
  -4  -6   7  114.13   10.68
  -4  -6   6  861.28   29.35
  -4  -6   5  694.04   26.34
  -4  -6   4  149.10   12.21
  -4  -6   3  106.21   10.31
  -4  -6   2   19.73    4.44
  -4  -7  13   97.60    9.88
  -4  -7  12   74.45    8.63
  -4  -7  11   88.33    9.40
  -4  -7  10   17.49    4.18
  -4  -7   9   42.35    6.51
  -4  -7   8   73.37    8.57
  -4  -7   7   20.94    4.58
  -4  -7   6  380.82   19.51
  -4  -7   5    2.73    1.65
  -4  -7   4  204.11   14.29
  -4  -7   3  379.86   19.49
  -4  -7   2   68.65    8.29
  -4  -8  12  103.36   10.17
  -4  -8  11   -7.48    2.74
  -4  -8  10   20.34    4.51
  -4  -8   9 -111.12   10.54
  -4  -8   8  151.69   12.32
  -4  -8   7   53.88    7.34
  -4  -8   6  125.10   11.18
  -4  -8   5  114.67   10.71
  -4  -8   4  134.81   11.61
  -4  -8   3  103.79   10.19
  -4  -8   2  -28.20    5.31
  -4  -9  11   16.12    4.02
  -4  -9  10   65.26    8.08
  -4  -9   9   80.50    8.97
  -4  -9   8  117.02   10.82
  -4  -9   7   21.04    4.59
  -4  -9   6   -0.05    0.21
  -4  -9   5  340.72   18.46
  -4  -9   4  179.28   13.39
  -4  -9   3   91.34    9.56
  -4  -9   2   28.99    5.38
  -4 -10  10   23.82    4.88
  -4 -10   9   37.07    6.09
  -4 -10   8   57.03    7.55
  -4 -10   7  127.26   11.28
  -4 -10   6   77.05    8.78
  -4 -10   5  174.61   13.21
  -4 -10   4  127.83   11.31
  -4 -10   3   47.55    6.90
  -4 -10   2   79.98    8.94
  -4 -11   9   49.01    7.00
  -4 -11   8   27.11    5.21
  -4 -11   7  -18.93    4.35
  -4 -11   6  -13.21    3.63
  -4 -11   5  -16.61    4.08
  -4 -11   4   68.96    8.30
  -4 -11   3   25.71    5.07
  -4 -11   2   34.43    5.87
  -4 -12   6   15.81    3.98
  -4 -12   5  130.58   11.43
  -4 -12   4   56.87    7.54
  -4 -12   3   52.85    7.27
  -4 -12   2  -52.95    7.28
  -5  18   3   21.24    4.61
  -5  18   0   28.49    5.34
  -5  17   3   -7.76    2.79
  -5  17   2   44.90    6.70
  -5  17   1  -31.43    5.61
  -5  17  -1    4.31    2.08
  -5  17  -3   89.31    9.45
  -5  17  -5 -142.97   11.96
  -5  16   2  -34.61    5.88
  -5  16   1   -3.42    1.85
  -5  16  -1   17.87    4.23
  -5  16  -2    5.43    2.33
  -5  16  -4    0.73    0.86
  -5  16  -6   23.38    4.84
  -5  15   2   20.33    4.51
  -5  15   1  -22.93    4.79
  -5  15   0   67.16    8.20
  -5  15  -3   46.82    6.84
  -5  15  -4  -52.49    7.25
  -5  15  -6   70.98    8.42
  -5  15  -8   26.10    5.11
  -5  14   3    3.78    1.94
  -5  14   2    3.00    1.73
  -5  14   1   10.00    3.16
  -5  14   0   -4.00    2.00
  -5  14  -1   12.29    3.51
  -5  14  -2  -25.84    5.08
  -5  14  -3   18.22    4.27
  -5  14  -4   27.85    5.28
  -5  14  -6   61.41    7.84
  -5  14  -7  -55.01    7.42
  -5  14  -9  -56.30    7.50
  -5  14 -10  -37.24    6.10
  -5  13   3    6.96    2.64
  -5  13   2  -42.15    6.49
  -5  13   1    9.38    3.06
  -5  13  -2   44.41    6.66
  -5  13  -3   34.14    5.84
  -5  13  -4    6.22    2.49
  -5  13  -5  -81.08    9.00
  -5  13  -7  -41.00    6.40
  -5  13  -8   67.33    8.21
  -5  13 -10  -11.75    3.43
  -5  13 -11   25.91    5.09
  -5  12   3   -9.82    3.13
  -5  12   2   22.66    4.76
  -5  12   0   50.46    7.10
  -5  12  -1   74.78    8.65
  -5  12  -3  -61.93    7.87
  -5  12  -4   74.66    8.64
  -5  12  -5   21.56    4.64
  -5  12  -6   13.03    3.61
  -5  12  -7   34.88    5.91
  -5  12  -9  -19.63    4.43
  -5  12 -11   -7.95    2.82
  -5  12 -12   35.75    5.98
  -5  12 -15   16.92    4.11
  -5  11   2  -16.77    4.10
  -5  11   1   77.65    8.81
  -5  11   0  -29.68    5.45
  -5  11  -1   13.74    3.71
  -5  11  -3   96.13    9.80
  -5  11  -4    5.77    2.40
  -5  11  -9   -7.79    2.79
  -5  11 -11   12.37    3.52
  -5  11 -12   18.74    4.33
  -5  11 -16   41.92    6.47
  -5  10   2  -63.21    7.95
  -5  10   1   61.62    7.85
  -5  10   0   95.37    9.77
  -5  10  -1  -12.43    3.53
  -5  10  -3  181.92   13.49
  -5  10  -4  -21.13    4.60
  -5  10  -5   -8.22    2.87
  -5  10  -9  -41.27    6.42
  -5  10 -10    4.54    2.13
  -5  10 -11   31.16    5.58
  -5  10 -16   -2.27    1.51
  -5  10 -17   98.36    9.92
  -5   9   2    4.04    2.01
  -5   9   1   77.83    8.82
  -5   9  -1  -42.23    6.50
  -5   9  -2   95.24    9.76
  -5   9  -3   96.91    9.84
  -5   9  -4  -22.09    4.70
  -5   9  -5  -26.94    5.19
  -5   9  -7   11.76    3.43
  -5   9  -8  -32.27    5.68
  -5   9 -10  -21.80    4.67
  -5   9 -12   59.50    7.71
  -5   9 -13  -68.96    8.30
  -5   9 -14  -19.62    4.43
  -5   9 -15   44.72    6.69
  -5   9 -17  -19.73    4.44
  -5   8   2  -51.95    7.21
  -5   8   1    1.06    1.03
  -5   8   0   -1.31    1.14
  -5   8  -1  368.09   19.19
  -5   8  -2   11.08    3.33
  -5   8  -3  -39.63    6.30
  -5   8  -4  -67.75    8.23
  -5   8  -5  126.79   11.26
  -5   8  -6   28.27    5.32
  -5   8  -7   87.41    9.35
  -5   8  -8   80.18    8.95
  -5   8  -9   48.37    6.95
  -5   8 -10   82.06    9.06
  -5   8 -11   20.00    4.47
  -5   8 -16   -9.38    3.06
  -5   8 -18  -51.78    7.20
  -5   7   2  -37.41    6.12
  -5   7   1  180.61   13.44
  -5   7   0   61.63    7.85
  -5   7  -1  118.57   10.89
  -5   7  -2  408.18   20.20
  -5   7  -3   26.76    5.17
  -5   7  -4  108.90   10.44
  -5   7  -5  -43.85    6.62
  -5   7  -6   -1.06    1.03
  -5   7  -7    4.67    2.16
  -5   7  -8   45.93    6.78
  -5   7  -9    7.16    2.68
  -5   7 -10   86.49    9.30
  -5   7 -11    3.60    1.90
  -5   7 -15   21.72    4.66
  -5   7 -17    8.82    2.97
  -5   7 -19   38.60    6.21
  -5   7 -20   29.93    5.47
  -5   6   2   22.04    4.69
  -5   6   1  206.81   14.38
  -5   6   0  313.10   17.69
  -5   6  -1  598.59   24.47
  -5   6  -2  132.91   11.53
  -5   6  -3   -1.56    1.25
  -5   6  -4   35.29    5.94
  -5   6  -5   -4.21    2.05
  -5   6  -6  -31.46    5.61
  -5   6  -7  159.72   12.64
  -5   6  -8   56.14    7.49
  -5   6  -9   68.63    8.28
  -5   6 -10    0.18    0.43
  -5   6 -11  -30.46    5.52
  -5   6 -14   63.54    7.97
  -5   6 -15  -14.55    3.82
  -5   6 -17  -35.54    5.96
  -5   6 -18  -62.36    7.90
  -5   5   2  -11.14    3.34
  -5   5   1  135.46   11.64
  -5   5   0  238.72   15.45
  -5   5  -1  297.27   17.24
  -5   5  -2   27.06    5.20
  -5   5  -3   -9.28    3.05
  -5   5  -4  216.72   14.72
  -5   5  -5   85.67    9.26
  -5   5  -6   54.38    7.37
  -5   5  -8   37.79    6.15
  -5   5  -9    7.21    2.69
  -5   5 -10  101.79   10.09
  -5   5 -12  -19.64    4.43
  -5   5 -15   37.59    6.13
  -5   5 -17  -85.82    9.26
  -5   5 -18  -33.00    5.74
  -5   5 -19   24.17    4.92
  -5   5 -20   -3.31    1.82
  -5   5 -21  -43.18    6.57
  -5   4   2  -87.38    9.35
  -5   4   1   73.74    8.59
  -5   4   0   63.71    7.98
  -5   4  -1   30.37    5.51
  -5   4  -2   58.06    7.62
  -5   4  -3  206.93   14.39
  -5   4  -4  142.15   11.92
  -5   4  -5   55.75    7.47
  -5   4  -6   18.65    4.32
  -5   4  -7   57.87    7.61
  -5   4  -8   32.11    5.67
  -5   4 -10   16.63    4.08
  -5   4 -11  -57.06    7.55
  -5   4 -12  -47.36    6.88
  -5   4 -13  -25.89    5.09
  -5   4 -14    1.06    1.03
  -5   4 -15   30.50    5.52
  -5   4 -18   12.08    3.48
  -5   4 -19   18.68    4.32
  -5   4 -20   42.78    6.54
  -5   3   2  190.46   13.80
  -5   3   1   43.28    6.58
  -5   3   0  505.37   22.48
  -5   3  -1  118.15   10.87
  -5   3  -2   44.02    6.64
  -5   3  -3  106.32   10.31
  -5   3  -4  137.37   11.72
  -5   3  -5   64.36    8.02
  -5   3  -6  479.86   21.91
  -5   3  -7  631.37   25.13
  -5   3  -8   93.51    9.67
  -5   3  -9  269.49   16.42
  -5   3 -10    6.40    2.53
  -5   3 -11   -8.69    2.95
  -5   3 -12   -0.30    0.55
  -5   3 -13   48.18    6.94
  -5   3 -14   21.63    4.65
  -5   3 -17   37.32    6.11
  -5   3 -18   85.67    9.26
  -5   3 -21   -6.02    2.45
  -5   3 -22   23.43    4.84
  -5   2   2  123.03   11.09
  -5   2   1  124.37   11.15
  -5   2   0  498.21   22.32
  -5   2  -1  122.25   11.06
  -5   2  -2  333.52   18.26
  -5   2  -3  382.15   19.55
  -5   2  -4  111.04   10.54
  -5   2  -5  157.44   12.55
  -5   2  -6   43.40    6.59
  -5   2  -7   50.83    7.13
  -5   2  -8  250.97   15.84
  -5   2  -9  207.64   14.41
  -5   2 -10  -12.09    3.48
  -5   2 -11   40.75    6.38
  -5   2 -12   24.46    4.95
  -5   2 -14  -22.74    4.77
  -5   2 -15   23.18    4.81
  -5   2 -16   17.71    4.21
  -5   2 -17  -20.08    4.48
  -5   2 -18   82.83    9.10
  -5   2 -20  -16.84    4.10
  -5   2 -21  -58.05    7.62
  -5   1   2  107.07   10.35
  -5   1   1  540.37   23.25
  -5   1   0  259.36   16.10
  -5   1  -1  453.92   21.31
  -5   1  -2 1474.73   38.40
  -5   1  -3 1241.56   35.24
  -5   1  -4  963.10   31.03
  -5   1  -5  185.51   13.62
  -5   1  -6   81.59    9.03
  -5   1  -7   82.88    9.10
  -5   1  -8   31.84    5.64
  -5   1  -9   72.44    8.51
  -5   1 -10  243.68   15.61
  -5   1 -11   12.42    3.52
  -5   1 -12  129.28   11.37
  -5   1 -17   59.75    7.73
  -5   1 -18   76.02    8.72
  -5   1 -20   29.60    5.44
  -5   0   2   85.83    9.26
  -5   0   1 1188.32   34.47
  -5   0   0   97.91    9.89
  -5   0  -1   69.63    8.34
  -5   0  -2  232.39   15.24
  -5   0  -3 1697.03   41.19
  -5   0  -4  104.23   10.21
  -5   0  -5  143.73   11.99
  -5   0  -6  136.38   11.68
  -5   0  -7  192.29   13.87
  -5   0  -8  327.07   18.09
  -5   0  -9  277.17   16.65
  -5   0 -10  173.79   13.18
  -5   0 -11   33.53    5.79
  -5   0 -12   58.04    7.62
  -5   0 -15   73.01    8.54
  -5   0 -16   20.57    4.54
  -5   0 -18    3.60    1.90
  -5   0 -20  117.92   10.86
  -5  -1   2   78.24    8.85
  -5  -1   1  441.41   21.01
  -5  -1   0  434.00   20.83
  -5  -1  -1 1313.27   36.24
  -5  -1  -2  787.50   28.06
  -5  -1  -3 1145.29   33.84
  -5  -1  -4  217.47   14.75
  -5  -1  -5  430.14   20.74
  -5  -1  -6   39.76    6.31
  -5  -1  -7  142.76   11.95
  -5  -1  -8   56.28    7.50
  -5  -1  -9   29.07    5.39
  -5  -1 -10   80.53    8.97
  -5  -1 -11  212.68   14.58
  -5  -1 -12   16.99    4.12
  -5  -1 -13   56.72    7.53
  -5  -1 -15   24.61    4.96
  -5  -1 -17    0.55    0.74
  -5  -1 -18   74.88    8.65
  -5  -1 -20  -23.72    4.87
  -5  -2   2  286.63   16.93
  -5  -2   1  170.49   13.06
  -5  -2   0  651.76   25.53
  -5  -2  -1  257.95   16.06
  -5  -2  -2  362.46   19.04
  -5  -2  -3  466.77   21.60
  -5  -2  -4  177.09   13.31
  -5  -2  -5  321.08   17.92
  -5  -2  -6  414.37   20.36
  -5  -2  -7 -148.59   12.19
  -5  -2  -8  229.94   15.16
  -5  -2  -9   56.19    7.50
  -5  -2 -10  -14.81    3.85
  -5  -2 -11   56.40    7.51
  -5  -2 -12  172.51   13.13
  -5  -2 -13  -68.44    8.27
  -5  -2 -15  -33.50    5.79
  -5  -2 -16   20.30    4.51
  -5  -2 -17   60.27    7.76
  -5  -3  14    2.81    1.68
  -5  -3  13   -5.73    2.39
  -5  -3  12    4.82    2.19
  -5  -3  11   49.32    7.02
  -5  -3  10    8.53    2.92
  -5  -3   9   82.26    9.07
  -5  -3   8  151.63   12.31
  -5  -3   7   75.16    8.67
  -5  -3   6  214.68   14.65
  -5  -3   5  122.19   11.05
  -5  -3   4  336.12   18.33
  -5  -3   3  328.88   18.13
  -5  -3   2 1189.65   34.49
  -5  -3   1  340.61   18.46
  -5  -3   0  177.09   13.31
  -5  -3  -1  265.97   16.31
  -5  -3  -2   33.67    5.80
  -5  -3  -3  110.61   10.52
  -5  -3  -4  200.00   14.14
  -5  -3  -5  138.70   11.78
  -5  -3  -6   67.91    8.24
  -5  -3  -7 -118.48   10.88
  -5  -3  -8   23.54    4.85
  -5  -3  -9   76.85    8.77
  -5  -3 -10  -46.78    6.84
  -5  -3 -11   56.01    7.48
  -5  -3 -12  -23.86    4.88
  -5  -4  13 -122.19   11.05
  -5  -4  12   36.50    6.04
  -5  -4  11  111.80   10.57
  -5  -4  10  128.48   11.33
  -5  -4   9  245.01   15.65
  -5  -4   8  157.31   12.54
  -5  -4   7  280.89   16.76
  -5  -4   6  929.57   30.49
  -5  -4   5   89.48    9.46
  -5  -4   4  722.14   26.87
  -5  -4   3  132.18   11.50
  -5  -4   2   53.28    7.30
  -5  -5  13   10.76    3.28
  -5  -5  12  165.57   12.87
  -5  -5  11  -84.04    9.17
  -5  -5  10  -74.31    8.62
  -5  -5   9   41.94    6.48
  -5  -5   8   11.83    3.44
  -5  -5   7  137.37   11.72
  -5  -5   6  325.38   18.04
  -5  -5   5  422.89   20.56
  -5  -5   4   91.07    9.54
  -5  -5   3  188.83   13.74
  -5  -5   2   51.07    7.15
  -5  -6  12   -4.66    2.16
  -5  -6  11   52.74    7.26
  -5  -6  10   77.07    8.78
  -5  -6   9   85.32    9.24
  -5  -6   8   27.17    5.21
  -5  -6   7  481.35   21.94
  -5  -6   6  311.32   17.64
  -5  -6   5   82.40    9.08
  -5  -6   4   63.80    7.99
  -5  -6   3  143.00   11.96
  -5  -6   2   69.71    8.35
  -5  -7  12   19.70    4.44
  -5  -7  11   44.90    6.70
  -5  -7  10   39.99    6.32
  -5  -7   9  100.15   10.01
  -5  -7   8  131.53   11.47
  -5  -7   7  180.24   13.43
  -5  -7   6  285.96   16.91
  -5  -7   5  166.61   12.91
  -5  -7   4  -48.09    6.93
  -5  -7   3   90.43    9.51
  -5  -7   2  112.83   10.62
  -5  -8  11   45.21    6.72
  -5  -8  10   38.32    6.19
  -5  -8   9   39.93    6.32
  -5  -8   8   48.64    6.97
  -5  -8   7   28.45    5.33
  -5  -8   6    0.81    0.90
  -5  -8   5   91.80    9.58
  -5  -8   4   -9.59    3.10
  -5  -8   3   46.13    6.79
  -5  -8   2   72.09    8.49
  -5  -9  11  -26.35    5.13
  -5  -9  10 -101.72   10.09
  -5  -9   9   49.21    7.01
  -5  -9   8   80.12    8.95
  -5  -9   7  133.13   11.54
  -5  -9   6   27.99    5.29
  -5  -9   5  222.24   14.91
  -5  -9   4   91.62    9.57
  -5  -9   3  155.65   12.48
  -5  -9   2   55.76    7.47
  -5 -10  10   -2.27    1.51
  -5 -10   9   47.24    6.87
  -5 -10   8  -20.03    4.48
  -5 -10   7   34.40    5.87
  -5 -10   6   33.86    5.82
  -5 -10   5   78.97    8.89
  -5 -10   4   -4.52    2.13
  -5 -10   3   -8.66    2.94
  -5 -10   2   24.52    4.95
  -5 -11   8  -29.05    5.39
  -5 -11   7  -31.35    5.60
  -5 -11   6    3.36    1.83
  -5 -11   5  -55.83    7.47
  -5 -11   4   17.94    4.24
  -5 -11   3    4.24    2.06
  -5 -11   2   14.42    3.80
  -6  18   3  -46.97    6.85
  -6  18   0   -4.63    2.15
  -6  18  -3   88.77    9.42
  -6  17   3  -31.88    5.65
  -6  17   1  -21.51    4.64
  -6  17   0   12.55    3.54
  -6  17  -2  -25.04    5.00
  -6  17  -4    5.53    2.35
  -6  17  -5   32.81    5.73
  -6  16   3  -18.46    4.30
  -6  16   1    7.98    2.82
  -6  16  -1  -33.93    5.82
  -6  16  -3  -28.61    5.35
  -6  16  -5  119.12   10.91
  -6  16  -7  -12.89    3.59
  -6  16  -8   -3.26    1.81
  -6  15   1   -5.05    2.25
  -6  15   0  -18.66    4.32
  -6  15  -2   73.46    8.57
  -6  15  -3   30.03    5.48
  -6  15  -5   47.03    6.86
  -6  15  -7   66.16    8.13
  -6  15 -10  -34.96    5.91
  -6  14   1   22.28    4.72
  -6  14   0   64.50    8.03
  -6  14  -1   52.35    7.23
  -6  14  -2 -128.37   11.33
  -6  14  -5   81.19    9.01
  -6  14  -7   -2.31    1.52
  -6  14  -9    9.59    3.10
  -6  14 -10   96.16    9.81
  -6  13  -5   16.93    4.11
  -6  13  -6    0.75    0.87
  -6  13  -8   20.71    4.55
  -6  13 -10   11.55    3.40
  -6  13 -11   43.64    6.61
  -6  13 -12   -9.78    3.13
  -6  13 -13    9.41    3.07
  -6  13 -14  -36.28    6.02
  -6  12   3  -46.03    6.78
  -6  12   1   76.59    8.75
  -6  12   0   82.98    9.11
  -6  12  -1   61.91    7.87
  -6  12  -6   34.96    5.91
  -6  12  -7  -25.67    5.07
  -6  12  -9   30.24    5.50
  -6  12 -11  -25.27    5.03
  -6  12 -12  -10.49    3.24
  -6  12 -13  -22.16    4.71
  -6  12 -14  -23.92    4.89
  -6  11   3   28.94    5.38
  -6  11   1   33.08    5.75
  -6  11  -1   86.88    9.32
  -6  11  -2    4.29    2.07
  -6  11  -4   -0.33    0.57
  -6  11  -5   28.52    5.34
  -6  11  -6   21.00    4.58
  -6  11  -9   33.51    5.79
  -6  11 -12  -30.00    5.48
  -6  11 -13  -11.43    3.38
  -6  11 -14  -12.86    3.59
  -6  11 -17  -34.23    5.85
  -6  10   3  -19.39    4.40
  -6  10   2   10.82    3.29
  -6  10   1   -1.24    1.11
  -6  10   0   21.99    4.69
  -6  10  -1   62.75    7.92
  -6  10  -2  -73.78    8.59
  -6  10  -3  182.15   13.50
  -6  10  -4   43.29    6.58
  -6  10  -8   46.84    6.84
  -6  10  -9   10.82    3.29
  -6  10 -11   61.00    7.81
  -6  10 -12    7.33    2.71
  -6  10 -13   60.21    7.76
  -6  10 -14   83.06    9.11
  -6  10 -15   50.68    7.12
  -6  10 -17   25.70    5.07
  -6   9   3  -15.85    3.98
  -6   9   2   34.86    5.90
  -6   9   1  233.75   15.29
  -6   9   0   75.12    8.67
  -6   9  -1   83.82    9.16
  -6   9  -3   96.14    9.80
  -6   9  -4  -63.96    8.00
  -6   9  -5   -8.13    2.85
  -6   9  -9   -9.99    3.16
  -6   9 -10   35.60    5.97
  -6   9 -11   48.22    6.94
  -6   9 -12   53.86    7.34
  -6   9 -15  -31.58    5.62
  -6   9 -16  101.79   10.09
  -6   9 -18  -54.79    7.40
  -6   8   3   45.48    6.74
  -6   8   2  -46.70    6.83
  -6   8   1   16.39    4.05
  -6   8   0  -29.20    5.40
  -6   8  -1   12.51    3.54
  -6   8  -2  122.16   11.05
  -6   8  -3    0.52    0.72
  -6   8  -4   17.87    4.23
  -6   8  -5  -10.68    3.27
  -6   8  -6   29.25    5.41
  -6   8  -7  -15.21    3.90
  -6   8  -8    4.08    2.02
  -6   8 -10   13.18    3.63
  -6   8 -12    7.77    2.79
  -6   8 -13  -33.62    5.80
  -6   8 -14   16.22    4.03
  -6   8 -16   36.87    6.07
  -6   8 -18   -9.05    3.01
  -6   7   3   34.56    5.88
  -6   7   2  104.53   10.22
  -6   7   1  -95.55    9.78
  -6   7   0    4.86    2.20
  -6   7  -1  181.39   13.47
  -6   7  -2  -28.50    5.34
  -6   7  -3   97.07    9.85
  -6   7  -4   22.88    4.78
  -6   7  -5   55.49    7.45
  -6   7  -6   11.94    3.46
  -6   7  -9  -67.03    8.19
  -6   7 -10  -38.56    6.21
  -6   7 -11   18.25    4.27
  -6   7 -15    0.29    0.54
  -6   7 -17  -11.96    3.46
  -6   7 -19    0.74    0.86
  -6   7 -20   28.02    5.29
  -6   6   3   -3.77    1.94
  -6   6   2  -18.85    4.34
  -6   6   1   63.68    7.98
  -6   6   0  215.79   14.69
  -6   6  -1  210.92   14.52
  -6   6  -2  151.04   12.29
  -6   6  -3    0.23    0.48
  -6   6  -4   -9.15    3.03
  -6   6  -5   69.49    8.34
  -6   6  -6  -23.41    4.84
  -6   6  -7    8.51    2.92
  -6   6  -9  -27.90    5.28
  -6   6 -10  194.71   13.95
  -6   6 -11   -4.81    2.19
  -6   6 -14   30.54    5.53
  -6   6 -15   77.15    8.78
  -6   6 -17   33.63    5.80
  -6   6 -18   55.56    7.45
  -6   5   3   44.34    6.66
  -6   5   2  110.41   10.51
  -6   5   1  267.44   16.35
  -6   5   0  269.12   16.40
  -6   5  -1  310.42   17.62
  -6   5  -2  102.72   10.14
  -6   5  -3   90.91    9.53
  -6   5  -4  152.45   12.35
  -6   5  -5  -52.12    7.22
  -6   5  -6  103.72   10.18
  -6   5  -7  162.58   12.75
  -6   5  -8    0.74    0.86
  -6   5 -10   31.42    5.61
  -6   5 -14   12.87    3.59
  -6   5 -15   53.20    7.29
  -6   5 -16   54.60    7.39
  -6   5 -18   34.24    5.85
  -6   5 -19   45.10    6.72
  -6   4   3  -14.52    3.81
  -6   4   2   57.15    7.56
  -6   4   1  180.85   13.45
  -6   4   0  451.75   21.25
  -6   4  -1   70.71    8.41
  -6   4  -2  226.42   15.05
  -6   4  -3  122.31   11.06
  -6   4  -4  294.08   17.15
  -6   4  -5   27.05    5.20
  -6   4  -6  129.19   11.37
  -6   4  -7   65.12    8.07
  -6   4  -9  112.76   10.62
  -6   4 -10   92.60    9.62
  -6   4 -11    9.54    3.09
  -6   4 -12 -111.65   10.57
  -6   4 -14   41.85    6.47
  -6   4 -15   22.25    4.72
  -6   4 -16   19.63    4.43
  -6   3   2  105.60   10.28
  -6   3   1  175.86   13.26
  -6   3   0  570.42   23.88
  -6   3  -1  151.40   12.30
  -6   3  -2  275.49   16.60
  -6   3  -3  382.90   19.57
  -6   3  -4  136.77   11.69
  -6   3  -5  263.05   16.22
  -6   3  -6  126.01   11.23
  -6   3  -7  -71.35    8.45
  -6   3  -8    6.69    2.59
  -6   3  -9   13.01    3.61
  -6   3 -13   17.12    4.14
  -6   3 -15   50.48    7.10
  -6   3 -16   73.01    8.54
  -6   3 -17   -7.60    2.76
  -6   3 -19   13.23    3.64
  -6   2   2   30.92    5.56
  -6   2   1   71.82    8.47
  -6   2   0  192.50   13.87
  -6   2  -1  105.66   10.28
  -6   2  -2   40.61    6.37
  -6   2  -3  356.79   18.89
  -6   2  -4  312.49   17.68
  -6   2  -5  133.22   11.54
  -6   2  -6  353.99   18.81
  -6   2  -7  110.59   10.52
  -6   2  -8   28.01    5.29
  -6   2  -9   -8.17    2.86
  -6   2 -10   31.24    5.59
  -6   2 -12  -10.64    3.26
  -6   2 -13   55.24    7.43
  -6   2 -14   19.28    4.39
  -6   2 -15   30.28    5.50
  -6   2 -18  191.32   13.83
  -6   1   2  547.70   23.40
  -6   1   1  212.16   14.57
  -6   1   0  178.37   13.36
  -6   1  -1   79.87    8.94
  -6   1  -2  162.33   12.74
  -6   1  -3   38.30    6.19
  -6   1  -4   94.59    9.73
  -6   1  -5   53.14    7.29
  -6   1  -6   52.68    7.26
  -6   1  -7   44.57    6.68
  -6   1  -8   44.46    6.67
  -6   1  -9  103.55   10.18
  -6   1 -10   31.13    5.58
  -6   1 -11  -42.24    6.50
  -6   1 -12   49.34    7.02
  -6   1 -14   23.42    4.84
  -6   1 -15   66.48    8.15
  -6   1 -18  -12.43    3.53
  -6   0   2  118.42   10.88
  -6   0   1  157.36   12.54
  -6   0   0  785.45   28.03
  -6   0  -1  176.95   13.30
  -6   0  -2 1305.62   36.13
  -6   0  -3  322.98   17.97
  -6   0  -4  311.90   17.66
  -6   0  -5   34.22    5.85
  -6   0  -6   55.60    7.46
  -6   0  -7   -0.02    0.13
  -6   0  -8  100.26   10.01
  -6   0  -9   21.34    4.62
  -6   0 -10  156.97   12.53
  -6   0 -11   67.68    8.23
  -6   0 -15   55.07    7.42
  -6   0 -16  119.38   10.93
  -6   0 -17  -49.65    7.05
  -6  -1   2  261.15   16.16
  -6  -1   1  109.25   10.45
  -6  -1   0  133.64   11.56
  -6  -1  -1  158.20   12.58
  -6  -1  -2  246.88   15.71
  -6  -1  -3  164.51   12.83
  -6  -1  -4  451.81   21.26
  -6  -1  -5    0.10    0.31
  -6  -1  -6    5.83    2.41
  -6  -1  -7  133.25   11.54
  -6  -1  -8    6.03    2.46
  -6  -1  -9  -24.24    4.92
  -6  -1 -10  -59.67    7.72
  -6  -1 -11  -13.47    3.67
  -6  -1 -12  137.04   11.71
  -6  -1 -14  202.89   14.24
  -6  -1 -15  177.30   13.32
  -6  -1 -17   63.10    7.94
  -6  -2   2  322.82   17.97
  -6  -2   1   79.55    8.92
  -6  -2   0  644.74   25.39
  -6  -2  -1  156.26   12.50
  -6  -2  -2    0.05    0.23
  -6  -2  -3  414.00   20.35
  -6  -2  -4  369.62   19.23
  -6  -2  -5   94.60    9.73
  -6  -2  -6  -18.19    4.26
  -6  -2  -7   93.94    9.69
  -6  -2  -8  190.54   13.80
  -6  -2  -9    9.12    3.02
  -6  -2 -10  -53.51    7.32
  -6  -2 -11  157.40   12.55
  -6  -2 -12  111.58   10.56
  -6  -2 -13  125.82   11.22
  -6  -2 -14   31.12    5.58
  -6  -2 -16   21.40    4.63
  -6  -3   2  233.52   15.28
  -6  -3   1  206.73   14.38
  -6  -3   0  959.51   30.98
  -6  -3  -1   53.54    7.32
  -6  -3  -2  -24.19    4.92
  -6  -3  -3  182.38   13.50
  -6  -3  -4  176.71   13.29
  -6  -3  -5  168.77   12.99
  -6  -3  -6   62.86    7.93
  -6  -3  -7   76.97    8.77
  -6  -3  -8   99.86    9.99
  -6  -3  -9  142.52   11.94
  -6  -3 -10  -97.24    9.86
  -6  -3 -11   21.37    4.62
  -6  -3 -12   19.51    4.42
  -6  -3 -13   20.74    4.55
  -6  -3 -14   65.72    8.11
  -6  -3 -15 -173.81   13.18
  -6  -4  13   81.35    9.02
  -6  -4  12   48.98    7.00
  -6  -4  11   26.14    5.11
  -6  -4  10   84.36    9.18
  -6  -4   9   60.92    7.81
  -6  -4   8   60.98    7.81
  -6  -4   7  183.67   13.55
  -6  -4   6  140.02   11.83
  -6  -4   5  220.09   14.84
  -6  -4   4  282.72   16.81
  -6  -4   3  275.43   16.60
  -6  -5  12   90.54    9.52
  -6  -5  11   33.00    5.74
  -6  -5  10  208.31   14.43
  -6  -5   9   25.83    5.08
  -6  -5   8   48.91    6.99
  -6  -5   7   87.42    9.35
  -6  -5   6  107.33   10.36
  -6  -5   5  212.30   14.57
  -6  -5   4   90.44    9.51
  -6  -5   3  127.35   11.29
  -6  -6  11   88.26    9.39
  -6  -6  10  -11.45    3.38
  -6  -6   9   28.02    5.29
  -6  -6   8   73.88    8.60
  -6  -6   7   71.66    8.47
  -6  -6   6   18.03    4.25
  -6  -6   5  135.29   11.63
  -6  -6   4   38.11    6.17
  -6  -6   3   74.67    8.64
  -6  -7  11   55.32    7.44
  -6  -7  10   78.73    8.87
  -6  -7   9   27.35    5.23
  -6  -7   8  136.79   11.70
  -6  -7   7   72.53    8.52
  -6  -7   6   50.18    7.08
  -6  -7   5   99.58    9.98
  -6  -7   4   41.88    6.47
  -6  -7   3   80.12    8.95
  -6  -8  11   95.27    9.76
  -6  -8  10   37.43    6.12
  -6  -8   9  201.00   14.18
  -6  -8   8  125.02   11.18
  -6  -8   7   74.80    8.65
  -6  -8   6   44.36    6.66
  -6  -8   5   47.77    6.91
  -6  -8   4   33.39    5.78
  -6  -8   3   19.53    4.42
  -6  -9  10   45.65    6.76
  -6  -9   9  -34.43    5.87
  -6  -9   8   -9.04    3.01
  -6  -9   7   31.58    5.62
  -6  -9   6   39.56    6.29
  -6  -9   5   76.00    8.72
  -6  -9   4   63.74    7.98
  -6  -9   3   55.44    7.45
  -6 -10   9   38.85    6.23
  -6 -10   8   47.18    6.87
  -6 -10   7   26.56    5.15
  -6 -10   6  -70.05    8.37
  -6 -10   5   60.90    7.80
  -6 -10   4  157.29   12.54
  -6 -10   3  -61.89    7.87
  -6 -11   7   14.08    3.75
  -6 -11   6  -56.56    7.52
  -6 -11   5   12.97    3.60
  -6 -11   4   67.24    8.20
  -6 -11   3   50.29    7.09
  -7  17   3   70.78    8.41
  -7  17   0   80.15    8.95
  -7  17  -2  -39.30    6.27
  -7  17  -3  171.85   13.11
  -7  16   3   28.94    5.38
  -7  16   1   42.62    6.53
  -7  16  -1    7.10    2.67
  -7  16  -3   46.87    6.85
  -7  16  -4   24.85    4.99
  -7  16  -6   45.40    6.74
  -7  16  -7   14.16    3.76
  -7  15   4  113.45   10.65
  -7  15   3   62.89    7.93
  -7  15   1   43.77    6.62
  -7  15  -2   18.11    4.26
  -7  15  -4   83.83    9.16
  -7  15  -6   -0.22    0.47
  -7  15  -7  -23.83    4.88
  -7  15 -10   13.22    3.64
  -7  14   4  -25.33    5.03
  -7  14   3   12.41    3.52
  -7  14   0  -34.39    5.86
  -7  14  -1   -4.62    2.15
  -7  14  -3   -7.55    2.75
  -7  14  -4   42.08    6.49
  -7  14  -6   -8.46    2.91
  -7  14  -9   74.06    8.61
  -7  14 -10   68.78    8.29
  -7  13   4   -0.31    0.56
  -7  13   3  -25.18    5.02
  -7  13  -2  -40.70    6.38
  -7  13  -3   10.09    3.18
  -7  13  -4   27.95    5.29
  -7  13  -6   10.30    3.21
  -7  13  -8   34.85    5.90
  -7  13 -11  -45.43    6.74
  -7  13 -12   58.24    7.63
  -7  13 -13  -50.60    7.11
  -7  12   3    9.35    3.06
  -7  12   2   -6.45    2.54
  -7  12   1   23.26    4.82
  -7  12   0  -59.62    7.72
  -7  12  -1  182.87   13.52
  -7  12  -2   36.66    6.05
  -7  12  -3  -62.57    7.91
  -7  12  -4   12.06    3.47
  -7  12  -5    2.85    1.69
  -7  12  -7   16.15    4.02
  -7  12  -9   14.40    3.79
  -7  11   2   20.48    4.52
  -7  11   1   19.59    4.43
  -7  11  -1   29.52    5.43
  -7  11  -2  -25.36    5.04
  -7  11  -3  -64.74    8.05
  -7  11  -4  -28.79    5.37
  -7  11  -5   62.47    7.90
  -7  11  -6   12.55    3.54
  -7  11  -7    6.20    2.49
  -7  11  -9  -32.59    5.71
  -7  11 -10   40.15    6.34
  -7  11 -15   37.39    6.11
  -7  10   2    0.45    0.67
  -7  10   1   16.87    4.11
  -7  10   0   72.35    8.51
  -7  10  -1 -170.07   13.04
  -7  10  -2   12.44    3.53
  -7  10  -5  -35.46    5.95
  -7  10  -6   27.91    5.28
  -7  10  -8   37.69    6.14
  -7  10  -9   44.12    6.64
  -7  10 -10   -9.90    3.15
  -7  10 -15   73.45    8.57
  -7  10 -16   -3.65    1.91
  -7   9   2   48.97    7.00
  -7   9   1  -35.58    5.96
  -7   9   0  -63.79    7.99
  -7   9  -1  -57.85    7.61
  -7   9  -2  153.89   12.41
  -7   9  -3   40.98    6.40
  -7   9  -4   74.14    8.61
  -7   9  -8   23.79    4.88
  -7   9  -9  -59.41    7.71
  -7   9 -10    3.96    1.99
  -7   9 -12   43.96    6.63
  -7   9 -13   36.08    6.01
  -7   9 -16  -10.88    3.30
  -7   8   2   19.77    4.45
  -7   8   1  -32.02    5.66
  -7   8   0  106.54   10.32
  -7   8  -1  -14.07    3.75
  -7   8  -2  116.94   10.81
  -7   8  -4   32.82    5.73
  -7   8  -6   59.31    7.70
  -7   8  -7   65.81    8.11
  -7   8  -9  -66.49    8.15
  -7   8 -11  -33.74    5.81
  -7   8 -12  -69.05    8.31
  -7   8 -13   -4.22    2.05
  -7   8 -14    8.82    2.97
  -7   8 -15  -27.02    5.20
  -7   7   3    8.94    2.99
  -7   7   2   50.04    7.07
  -7   7   1  108.50   10.42
  -7   7   0  200.78   14.17
  -7   7  -1   58.14    7.63
  -7   7  -2   18.36    4.28
  -7   7  -3   47.80    6.91
  -7   7  -4   -9.21    3.03
  -7   7  -5   -3.21    1.79
  -7   7  -6   32.54    5.70
  -7   7  -7   22.82    4.78
  -7   7  -8   32.41    5.69
  -7   7  -9  -17.23    4.15
  -7   7 -10   23.88    4.89
  -7   7 -15  107.78   10.38
  -7   7 -16  -21.30    4.62
  -7   6   3   65.81    8.11
  -7   6   2   90.27    9.50
  -7   6   1  -18.26    4.27
  -7   6   0   14.83    3.85
  -7   6  -1    7.77    2.79
  -7   6  -2   52.84    7.27
  -7   6  -3   32.12    5.67
  -7   6  -5   43.31    6.58
  -7   6  -6    5.59    2.36
  -7   6  -7   23.72    4.87
  -7   6  -8  -46.42    6.81
  -7   6 -10  -67.62    8.22
  -7   6 -11   11.52    3.39
  -7   6 -14    0.70    0.83
  -7   6 -15  -33.79    5.81
  -7   5   3   -1.77    1.33
  -7   5   2   62.30    7.89
  -7   5   1   26.07    5.11
  -7   5   0   24.50    4.95
  -7   5  -1   36.34    6.03
  -7   5  -2  -34.26    5.85
  -7   5  -3  -83.23    9.12
  -7   5  -4  104.71   10.23
  -7   5  -5   23.25    4.82
  -7   5  -6   98.65    9.93
  -7   5  -7  -32.55    5.71
  -7   5  -8  -11.94    3.46
  -7   5  -9  240.35   15.50
  -7   5 -10  -43.27    6.58
  -7   5 -11   -8.82    2.97
  -7   5 -13   65.28    8.08
  -7   5 -14  -48.18    6.94
  -7   5 -16   47.51    6.89
  -7   4   3  -29.42    5.42
  -7   4   2    4.66    2.16
  -7   4   1  179.52   13.40
  -7   4   0   89.18    9.44
  -7   4  -1   12.59    3.55
  -7   4  -2   43.36    6.58
  -7   4  -3   91.54    9.57
  -7   4  -4   91.44    9.56
  -7   4  -5  -15.57    3.95
  -7   4  -6  -31.41    5.60
  -7   4  -7   57.88    7.61
  -7   4  -8   17.32    4.16
  -7   4  -9   55.83    7.47
  -7   4 -14  -25.13    5.01
  -7   3   3  128.89   11.35
  -7   3   2  105.46   10.27
  -7   3   1  637.70   25.25
  -7   3   0  227.22   15.07
  -7   3  -1   34.79    5.90
  -7   3  -2   18.54    4.31
  -7   3  -3  -12.50    3.54
  -7   3  -4   47.58    6.90
  -7   3  -5   16.43    4.05
  -7   3  -6  -13.04    3.61
  -7   3  -7   51.71    7.19
  -7   3  -8  135.20   11.63
  -7   3  -9  -66.80    8.17
  -7   3 -10   26.69    5.17
  -7   3 -11   14.37    3.79
  -7   3 -12   71.94    8.48
  -7   3 -14   14.61    3.82
  -7   2   3   31.63    5.62
  -7   2   2   12.31    3.51
  -7   2   1  156.31   12.50
  -7   2   0   42.28    6.50
  -7   2  -1   12.56    3.54
  -7   2  -2   -1.71    1.31
  -7   2  -3   14.75    3.84
  -7   2  -4  -33.89    5.82
  -7   2  -5  -39.74    6.30
  -7   2  -6    3.89    1.97
  -7   2  -7   64.90    8.06
  -7   2  -8  -38.51    6.21
  -7   2  -9    7.50    2.74
  -7   2 -10  -29.03    5.39
  -7   2 -11   36.31    6.03
  -7   2 -13   31.79    5.64
  -7   2 -15  -19.68    4.44
  -7   1   3  139.88   11.83
  -7   1   2  308.24   17.56
  -7   1   1  548.52   23.42
  -7   1   0   51.24    7.16
  -7   1  -1   68.66    8.29
  -7   1  -2   23.40    4.84
  -7   1  -3  312.04   17.66
  -7   1  -4  213.97   14.63
  -7   1  -5  318.22   17.84
  -7   1  -6   99.32    9.97
  -7   1  -7    4.73    2.18
  -7   1  -8   62.28    7.89
  -7   1  -9   54.44    7.38
  -7   1 -10  -35.16    5.93
  -7   1 -11   48.81    6.99
  -7   1 -13  -13.46    3.67
  -7   1 -14    0.13    0.37
  -7   0   3   83.50    9.14
  -7   0   2  136.08   11.67
  -7   0   1  136.23   11.67
  -7   0   0   25.63    5.06
  -7   0  -1   96.94    9.85
  -7   0  -2  -39.58    6.29
  -7   0  -3  270.16   16.44
  -7   0  -4   65.68    8.10
  -7   0  -5  -66.82    8.17
  -7   0  -6   28.88    5.37
  -7   0  -7   93.34    9.66
  -7   0  -8   30.09    5.49
  -7   0  -9   63.69    7.98
  -7   0 -10   24.86    4.99
  -7   0 -11   55.60    7.46
  -7  -1   3  248.94   15.78
  -7  -1   2  478.17   21.87
  -7  -1   1  144.34   12.01
  -7  -1   0   35.68    5.97
  -7  -1  -1  103.78   10.19
  -7  -1  -2  311.78   17.66
  -7  -1  -3  225.21   15.01
  -7  -1  -4   82.72    9.09
  -7  -1  -5   78.19    8.84
  -7  -1  -6   30.26    5.50
  -7  -1  -7   85.53    9.25
  -7  -1  -8   69.60    8.34
  -7  -1  -9   84.87    9.21
  -7  -1 -10   78.77    8.88
  -7  -1 -14   92.11    9.60
  -7  -2   3   76.11    8.72
  -7  -2   2   48.86    6.99
  -7  -2   1  471.91   21.72
  -7  -2   0   73.74    8.59
  -7  -2  -1   65.64    8.10
  -7  -2  -2   84.06    9.17
  -7  -2  -3   77.03    8.78
  -7  -2  -4   64.38    8.02
  -7  -2  -5   32.66    5.72
  -7  -2  -6   40.33    6.35
  -7  -2  -7    4.88    2.21
  -7  -2  -8  -41.75    6.46
  -7  -2  -9   42.80    6.54
  -7  -2 -10  126.84   11.26
  -7  -2 -11  -26.77    5.17
  -7  -2 -12  108.80   10.43
  -7  -3   3  130.37   11.42
  -7  -3   2  324.11   18.00
  -7  -3   1  249.90   15.81
  -7  -3   0   40.42    6.36
  -7  -3  -1   88.16    9.39
  -7  -3  -2  -19.16    4.38
  -7  -3  -3    1.79    1.34
  -7  -3  -4  110.54   10.51
  -7  -3  -5   31.25    5.59
  -7  -3  -6   -4.06    2.02
  -7  -3  -7   11.81    3.44
  -7  -3  -8  142.42   11.93
  -7  -3  -9  166.40   12.90
  -7  -3 -10   -2.50    1.58
  -7  -3 -11   43.94    6.63
  -7  -3 -12  283.26   16.83
  -7  -4   3  211.15   14.53
  -7  -4   2  226.16   15.04
  -7  -4   1  207.01   14.39
  -7  -4   0   84.90    9.21
  -7  -4  -1   19.83    4.45
  -7  -4  -2  133.11   11.54
  -7  -4  -3   99.60    9.98
  -7  -4  -4   82.07    9.06
  -7  -4  -5   59.23    7.70
  -7  -4  -6  181.41   13.47
  -7  -4  -7   69.67    8.35
  -7  -4  -8  125.84   11.22
  -7  -4  -9   92.98    9.64
  -7  -4 -10   55.72    7.46
  -7  -4 -11   82.76    9.10
  -7  -5  11  208.00   14.42
  -7  -5  10   94.59    9.73
  -7  -5   9  144.20   12.01
  -7  -5   8   74.73    8.64
  -7  -5   7   16.15    4.02
  -7  -5   6  183.03   13.53
  -7  -5   5   59.78    7.73
  -7  -5   4  347.23   18.63
  -7  -5   3   84.67    9.20
  -7  -6  11   72.18    8.50
  -7  -6  10   33.48    5.79
  -7  -6   9  -11.37    3.37
  -7  -6   8   10.60    3.26
  -7  -6   7   17.01    4.12
  -7  -6   6   28.70    5.36
  -7  -6   5   44.63    6.68
  -7  -6   4   86.67    9.31
  -7  -6   3   41.06    6.41
  -7  -7  10  108.00   10.39
  -7  -7   9   65.14    8.07
  -7  -7   8   80.25    8.96
  -7  -7   7    2.50    1.58
  -7  -7   6   59.45    7.71
  -7  -7   5 1574.34   39.68
  -7  -7   4  125.84   11.22
  -7  -7   3   84.98    9.22
  -7  -8  10   -7.07    2.66
  -7  -8   9    7.09    2.66
  -7  -8   8  109.94   10.49
  -7  -8   7   14.74    3.84
  -7  -8   6  114.97   10.72
  -7  -8   5   34.59    5.88
  -7  -8   4   93.64    9.68
  -7  -8   3   43.83    6.62
  -7  -9   9  100.78   10.04
  -7  -9   8  -83.99    9.16
  -7  -9   7   -6.60    2.57
  -7  -9   6   93.67    9.68
  -7  -9   5  -27.81    5.27
  -7  -9   4   -4.43    2.10
  -7  -9   3  -31.88    5.65
  -7 -10   8    2.77    1.66
  -7 -10   7   42.86    6.55
  -7 -10   6   31.19    5.58
  -7 -10   5   64.87    8.05
  -7 -10   4   40.81    6.39
  -7 -10   3   54.30    7.37
  -7 -11   4   29.48    5.43
  -8  15  -3  -13.18    3.63
  -8  14   3   54.50    7.38
  -8  14   0  -10.64    3.26
  -8  14  -2   99.08    9.95
  -8  14  -3   52.26    7.23
  -8  14  -5  -53.42    7.31
  -8  13   4   52.91    7.27
  -8  13   3    6.80    2.61
  -8  13   2   17.06    4.13
  -8  13  -1   -1.85    1.36
  -8  13  -2  -16.05    4.01
  -8  13  -5   29.06    5.39
  -8  13  -7   42.42    6.51
  -8  13  -8  -26.37    5.14
  -8  12   4  -91.29    9.55
  -8  12   3  -14.90    3.86
  -8  12   2   22.39    4.73
  -8  12   1  -35.03    5.92
  -8  12   0   -2.63    1.62
  -8  12  -1  -43.97    6.63
  -8  12  -2   -1.55    1.24
  -8  12  -5  -47.23    6.87
  -8  12  -6  -30.05    5.48
  -8  12  -9   -5.85    2.42
  -8  11   4  -12.50    3.54
  -8  11   3   68.30    8.26
  -8  11   2   69.81    8.36
  -8  11  -1  -98.29    9.91
  -8  11  -2   -4.13    2.03
  -8  11  -3    0.79    0.89
  -8  11  -6  -32.63    5.71
  -8  11  -7  -24.38    4.94
  -8  11 -10  -11.91    3.45
  -8  10   4    4.50    2.12
  -8  10   3    7.44    2.73
  -8  10   1   17.79    4.22
  -8  10   0  -45.96    6.78
  -8  10  -2   60.31    7.77
  -8  10  -3   37.44    6.12
  -8  10  -4   53.44    7.31
  -8  10  -5   31.74    5.63
  -8  10  -6   94.71    9.73
  -8  10  -8  -33.03    5.75
  -8  10 -10   22.45    4.74
  -8   9   3   28.15    5.31
  -8   9   2  -12.77    3.57
  -8   9   0   37.94    6.16
  -8   9  -2  104.28   10.21
  -8   9  -3  -19.96    4.47
  -8   9  -5   18.84    4.34
  -8   9  -8   20.29    4.50
  -8   9 -10  -22.46    4.74
  -8   9 -11   67.41    8.21
  -8   8   4  -43.53    6.60
  -8   8   3  -10.91    3.30
  -8   8   2   29.77    5.46
  -8   8   1   80.35    8.96
  -8   8   0 -107.08   10.35
  -8   8  -1  -20.22    4.50
  -8   8  -2  144.25   12.01
  -8   8  -3   22.44    4.74
  -8   8  -4   25.26    5.03
  -8   8  -8   49.31    7.02
  -8   8  -9   37.37    6.11
  -8   8 -10   47.70    6.91
  -8   7   4   28.99    5.38
  -8   7   3  -17.28    4.16
  -8   7   2   12.13    3.48
  -8   7   1  -62.48    7.90
  -8   7   0   11.88    3.45
  -8   7  -1  -99.22    9.96
  -8   7  -2   18.91    4.35
  -8   7  -3   23.93    4.89
  -8   7  -4   17.26    4.15
  -8   7  -5   13.01    3.61
  -8   7  -6   16.83    4.10
  -8   7  -7   20.28    4.50
  -8   7  -9   -8.65    2.94
  -8   7 -11   25.14    5.01
  -8   6   4  -64.74    8.05
  -8   6   3    9.98    3.16
  -8   6   2   54.81    7.40
  -8   6   1   23.51    4.85
  -8   6   0    7.92    2.82
  -8   6  -1  173.99   13.19
  -8   6  -2    7.36    2.71
  -8   6  -3   22.88    4.78
  -8   6  -5  -19.08    4.37
  -8   6  -6   27.69    5.26
  -8   6  -8  -41.60    6.45
  -8   6  -9    3.52    1.88
  -8   6 -10    9.97    3.16
  -8   5   4   56.15    7.49
  -8   5   3  -29.72    5.45
  -8   5   2  -16.45    4.06
  -8   5   1  116.22   10.78
  -8   5   0   22.03    4.69
  -8   5  -1   59.99    7.75
  -8   5  -2   37.34    6.11
  -8   5  -3   16.31    4.04
  -8   5  -4   63.02    7.94
  -8   5  -5   13.30    3.65
  -8   5  -6  -25.25    5.03
  -8   5  -7   19.16    4.38
  -8   5  -8  -29.21    5.40
  -8   5  -9   48.08    6.93
  -8   5 -10   11.55    3.40
  -8   4   3   39.87    6.31
  -8   4   2   75.29    8.68
  -8   4   1  140.32   11.85
  -8   4   0  128.73   11.35
  -8   4  -1  -14.72    3.84
  -8   4  -2   50.07    7.08
  -8   4  -3   -7.99    2.83
  -8   4  -4  136.73   11.69
  -8   4  -5   27.85    5.28
  -8   4  -6    7.11    2.67
  -8   4  -9   38.03    6.17
  -8   4 -10   55.49    7.45
  -8   3   3   88.91    9.43
  -8   3   2   97.71    9.88
  -8   3   1   78.89    8.88
  -8   3   0   27.32    5.23
  -8   3  -1  -16.39    4.05
  -8   3  -2   56.94    7.55
  -8   3  -3   17.74    4.21
  -8   3  -4   17.32    4.16
  -8   3  -5   68.49    8.28
  -8   3  -6  124.49   11.16
  -8   3  -7   -0.46    0.68
  -8   3  -8    1.16    1.08
  -8   3 -10    6.68    2.59
  -8   3 -11 -139.99   11.83
  -8   2   3   44.05    6.64
  -8   2   2  -62.92    7.93
  -8   2   1   37.87    6.15
  -8   2   0   83.19    9.12
  -8   2  -1   16.38    4.05
  -8   2  -2   53.60    7.32
  -8   2  -3  -26.14    5.11
  -8   2  -4   63.17    7.95
  -8   2  -5   43.09    6.56
  -8   2  -6   58.63    7.66
  -8   2  -7  -45.05    6.71
  -8   2  -8  -36.06    6.00
  -8   2  -9   -4.48    2.12
  -8   2 -11  -17.32    4.16
  -8   1   3  -10.68    3.27
  -8   1   2   45.61    6.75
  -8   1   1  148.36   12.18
  -8   1   0   63.65    7.98
  -8   1  -1  102.00   10.10
  -8   1  -2   27.35    5.23
  -8   1  -3   61.95    7.87
  -8   1  -4   45.99    6.78
  -8   1  -5   43.32    6.58
  -8   1  -6  -17.28    4.16
  -8   1  -7   46.20    6.80
  -8   1  -8   11.47    3.39
  -8   1 -10   67.17    8.20
  -8   1 -11   44.51    6.67
  -8   0   3   59.48    7.71
  -8   0   2  160.54   12.67
  -8   0   1   62.60    7.91
  -8   0   0   45.36    6.73
  -8   0  -1   91.61    9.57
  -8   0  -2   10.74    3.28
  -8   0  -3   76.65    8.76
  -8   0  -4  182.56   13.51
  -8   0  -5   -6.84    2.62
  -8   0  -6   -9.85    3.14
  -8   0  -7   21.73    4.66
  -8   0  -8   42.67    6.53
  -8   0  -9   33.38    5.78
  -8   0 -10    8.91    2.99
  -8   0 -11   33.73    5.81
  -8  -1   3   68.25    8.26
  -8  -1   2  116.33   10.79
  -8  -1   1   33.88    5.82
  -8  -1   0   26.85    5.18
  -8  -1  -1   50.74    7.12
  -8  -1  -2   54.71    7.40
  -8  -1  -3  -28.82    5.37
  -8  -1  -4   95.26    9.76
  -8  -1  -5   29.59    5.44
  -8  -1  -6  -51.96    7.21
  -8  -1  -7  -13.64    3.69
  -8  -1  -8   38.15    6.18
  -8  -1  -9   71.91    8.48
  -8  -1 -10   92.86    9.64
  -8  -2   3   70.87    8.42
  -8  -2   2   60.44    7.77
  -8  -2   1   78.32    8.85
  -8  -2   0   74.68    8.64
  -8  -2  -1  107.29   10.36
  -8  -2  -2   28.43    5.33
  -8  -2  -3   38.79    6.23
  -8  -2  -4   -0.83    0.91
  -8  -2  -5   41.60    6.45
  -8  -2  -6   10.97    3.31
  -8  -2  -7  141.28   11.89
  -8  -2  -8   28.68    5.36
  -8  -2  -9   -5.23    2.29
  -8  -2 -10    2.06    1.43
  -8  -3   3  103.06   10.15
  -8  -3   2  139.74   11.82
  -8  -3   1  133.41   11.55
  -8  -3   0  114.93   10.72
  -8  -3  -1   28.86    5.37
  -8  -3  -2   47.70    6.91
  -8  -3  -3   41.67    6.46
  -8  -3  -4  -45.51    6.75
  -8  -3  -5  -32.04    5.66
  -8  -3  -6  -47.66    6.90
  -8  -3  -7   41.14    6.41
  -8  -3  -8    3.76    1.94
  -8  -3  -9   62.01    7.87
  -8  -4   3   49.84    7.06
  -8  -4   2   50.46    7.10
  -8  -4   1   96.56    9.83
  -8  -4   0   67.91    8.24
  -8  -4  -1  163.75   12.80
  -8  -4  -2  165.43   12.86
  -8  -4  -3  197.25   14.04
  -8  -4  -4  100.58   10.03
  -8  -4  -5  109.23   10.45
  -8  -4  -6  171.23   13.09
  -8  -4  -7  116.88   10.81
  -8  -4  -8  -26.88    5.19
  -8  -5  11  110.82   10.53
  -8  -5  10  -51.54    7.18
  -8  -5   9    2.13    1.46
  -8  -5   8   62.61    7.91
  -8  -5   7  128.55   11.34
  -8  -5   6  144.25   12.01
  -8  -5   5  185.33   13.61
  -8  -5   4  204.90   14.31
  -8  -5  -1   56.89    7.54
  -8  -5  -2  -84.84    9.21
  -8  -5  -3   59.26    7.70
  -8  -5  -4   23.47    4.85
  -8  -5  -5   26.83    5.18
  -8  -5  -6  138.08   11.75
  -8  -5  -7  -95.58    9.78
  -8  -5  -8  -49.12    7.01
  -8  -6  10  213.25   14.60
  -8  -6   9  145.47   12.06
  -8  -6   8   65.14    8.07
  -8  -6   7   64.75    8.05
  -8  -6   6  104.29   10.21
  -8  -6   5  165.12   12.85
  -8  -6   4   43.31    6.58
  -8  -7  10   26.99    5.20
  -8  -7   9   27.67    5.26
  -8  -7   8   34.27    5.85
  -8  -7   7   22.15    4.71
  -8  -7   6   19.82    4.45
  -8  -7   5   49.17    7.01
  -8  -7   4  113.33   10.65
  -8  -8   9   55.24    7.43
  -8  -8   8   15.05    3.88
  -8  -8   7   23.43    4.84
  -8  -8   6   73.25    8.56
  -8  -8   5   53.10    7.29
  -8  -8   4   12.04    3.47
  -8  -9   9   71.64    8.46
  -8  -9   8    5.32    2.31
  -8  -9   7   14.37    3.79
  -8  -9   6   24.03    4.90
  -8  -9   5   74.96    8.66
  -8  -9   4   27.60    5.25
  -8 -10   7   23.12    4.81
  -8 -10   6   -1.17    1.08
  -8 -10   5   -0.66    0.81
  -8 -10   4    1.31    1.15
  -9   9   3   -4.12    2.03
  -9   9   2   59.66    7.72
  -9   9   0   50.26    7.09
  -9   9  -2  -75.57    8.69
  -9   9  -3  -15.74    3.97
  -9   8   4    2.73    1.65
  -9   8   3   46.84    6.84
  -9   8   1  109.90   10.48
  -9   8   0  -47.04    6.86
  -9   8  -2   26.76    5.17
  -9   7   4  -22.79    4.77
  -9   7   3  -18.58    4.31
  -9   7   2   62.75    7.92
  -9   7   1    6.68    2.58
  -9   7   0   16.57    4.07
  -9   7  -1   88.16    9.39
  -9   7  -3   19.52    4.42
  -9   7  -5  -16.37    4.05
  -9   6   4   10.49    3.24
  -9   6   3   25.60    5.06
  -9   6   2   20.93    4.57
  -9   6   1   75.52    8.69
  -9   6   0   -5.69    2.39
  -9   6  -1   71.89    8.48
  -9   6  -2   17.61    4.20
  -9   6  -3   23.17    4.81
  -9   6  -4   27.73    5.27
  -9   6  -5    9.27    3.04
  -9   6  -6  -33.02    5.75
  -9   5   4    7.13    2.67
  -9   5   3   10.17    3.19
  -9   5   2   -9.42    3.07
  -9   5   1   -0.54    0.74
  -9   5   0  -63.69    7.98
  -9   5  -1  -18.13    4.26
  -9   5  -2  133.79   11.57
  -9   5  -3   26.67    5.16
  -9   5  -4    7.32    2.71
  -9   5  -5  -14.31    3.78
  -9   5  -6    1.28    1.13
  -9   4   4   42.81    6.54
  -9   4   3    9.48    3.08
  -9   4   2   41.68    6.46
  -9   4   1   43.46    6.59
  -9   4   0   37.97    6.16
  -9   4  -1   39.35    6.27
  -9   4  -2   21.18    4.60
  -9   4  -3   37.83    6.15
  -9   4  -4  -13.65    3.69
  -9   4  -6   20.84    4.57
  -9   4  -7    4.20    2.05
  -9   3   4  -28.22    5.31
  -9   3   3   26.85    5.18
  -9   3   2   66.28    8.14
  -9   3   1  -21.94    4.68
  -9   3   0   75.21    8.67
  -9   3  -1  -28.72    5.36
  -9   3  -2   85.55    9.25
  -9   3  -3   -5.61    2.37
  -9   3  -4   30.51    5.52
  -9   3  -5   14.30    3.78
  -9   3  -6   43.33    6.58
  -9   3  -7   13.39    3.66
  -9   2   4   62.05    7.88
  -9   2   3   -4.06    2.02
  -9   2   2   87.60    9.36
  -9   2   1   43.95    6.63
  -9   2   0    4.48    2.12
  -9   2  -1   41.81    6.47
  -9   2  -2    8.60    2.93
  -9   2  -3   17.74    4.21
  -9   2  -4   67.46    8.21
  -9   2  -5    4.12    2.03
  -9   2  -6   30.05    5.48
  -9   2  -7   47.97    6.93
  -9   1   4   76.84    8.77
  -9   1   3    5.08    2.25
  -9   1   2   40.01    6.33
  -9   1   1   35.92    5.99
  -9   1   0   44.17    6.65
  -9   1  -1   34.17    5.85
  -9   1  -2  -28.07    5.30
  -9   1  -3   96.31    9.81
  -9   1  -4   87.01    9.33
  -9   1  -5   21.89    4.68
  -9   1  -6   80.05    8.95
  -9   1  -7  -22.54    4.75
  -9   0   4   17.04    4.13
  -9   0   3   30.84    5.55
  -9   0   2   85.93    9.27
  -9   0   1   22.92    4.79
  -9   0   0   17.17    4.14
  -9   0  -1  -24.43    4.94
  -9   0  -2    0.44    0.66
  -9   0  -3   46.61    6.83
  -9   0  -4   -1.27    1.13
  -9   0  -5   66.76    8.17
  -9   0  -6  -10.90    3.30
  -9   0  -7  -10.40    3.22
  -9  -1   4   56.23    7.50
  -9  -1   3   45.47    6.74
  -9  -1   2  104.54   10.22
  -9  -1   1   62.51    7.91
  -9  -1   0   18.68    4.32
  -9  -1  -1   44.97    6.71
  -9  -1  -2  108.29   10.41
  -9  -1  -3  -87.97    9.38
  -9  -1  -4  -28.66    5.35
  -9  -1  -5   70.44    8.39
  -9  -1  -6  -65.26    8.08
  -9  -1  -7   49.97    7.07
  -9  -2   4   65.98    8.12
  -9  -2   3  113.51   10.65
  -9  -2   2   32.11    5.67
  -9  -2   1   39.83    6.31
  -9  -2   0   18.03    4.25
  -9  -2  -1   42.48    6.52
  -9  -2  -2   80.30    8.96
  -9  -2  -3   48.86    6.99
  -9  -2  -4   11.30    3.36
  -9  -2  -5   -2.16    1.47
  -9  -2  -6  -27.01    5.20
  -9  -3   4    1.72    1.31
  -9  -3   3  141.40   11.89
  -9  -3   2  121.92   11.04
  -9  -3   1   32.23    5.68
  -9  -3   0   51.63    7.19
  -9  -3  -1   51.06    7.15
  -9  -3  -2   18.29    4.28
  -9  -3  -3   30.57    5.53
  -9  -3  -4    0.38    0.62
  -9  -3  -5  104.10   10.20
  -9  -3  -6   -7.02    2.65
  -9  -4   4   66.01    8.12
  -9  -4   3   38.49    6.20
  -9  -4   2   97.03    9.85
  -9  -4   1   77.35    8.79
  -9  -4   0   15.09    3.88
  -9  -4  -1   16.58    4.07
  -9  -4  -2   71.78    8.47
  -9  -4  -3  241.60   15.54
  -9  -4  -4    3.02    1.74
  -9  -4  -5  118.72   10.90
  -9  -5   4   31.68    5.63
  -9  -5   3   72.61    8.52
  -9  -5   2   72.33    8.50
  -9  -5   1  135.73   11.65
  -9  -5   0   44.09    6.64
  -9  -5  -1  128.08   11.32
  -9  -5  -2  101.24   10.06
  -9  -5  -3  -35.31    5.94
  -9  -5  -4   62.42    7.90
  -9  -5  -5  -80.22    8.96
  -9  -6   9   58.99    7.68
  -9  -6   8   58.29    7.63
  -9  -6   7  107.76   10.38
  -9  -6   6   20.27    4.50
  -9  -6   5  122.75   11.08
  -9  -6   4  165.04   12.85
  -9  -7   9   50.58    7.11
  -9  -7   8   89.09    9.44
  -9  -7   7   51.82    7.20
  -9  -7   6   21.29    4.61
  -9  -7   5   90.26    9.50
  -9  -7   4   24.38    4.94
  -9  -8   9   66.12    8.13
  -9  -8   8   51.16    7.15
  -9  -8   7  -20.17    4.49
  -9  -8   6   20.58    4.54
  -9  -8   5   18.48    4.30
  -9  -8   4   40.45    6.36
  -9  -9   8   19.04    4.36
  -9  -9   7    7.09    2.66
  -9  -9   6   40.62    6.37
  -9  -9   5  129.47   11.38
  -9  -9   4    6.28    2.51
  -9 -10   6    6.96    2.64
  -9 -10   5   -0.37    0.61
 -10   3   4   54.10    7.36
 -10   3   3   45.42    6.74
 -10   3   2   11.09    3.33
 -10   3   1  -30.09    5.49
 -10   3   0   80.76    8.99
 -10   3  -1   -1.20    1.09
 -10   2   4   37.67    6.14
 -10   2   3   92.86    9.64
 -10   2   2   -0.36    0.60
 -10   2   1   38.60    6.21
 -10   2   0   28.65    5.35
 -10   2  -1    8.31    2.88
 -10   2  -2    8.25    2.87
 -10   1   4  -23.30    4.83
 -10   1   3    5.29    2.30
 -10   1   2   15.49    3.94
 -10   1   1   31.99    5.66
 -10   1   0   59.13    7.69
 -10   1  -1   39.42    6.28
 -10   1  -2  -12.34    3.51
 -10   0   4   41.67    6.46
 -10   0   3   43.69    6.61
 -10   0   2  -81.78    9.04
 -10   0   1   14.45    3.80
 -10   0   0   81.09    9.00
 -10   0  -1   22.76    4.77
 -10   0  -2   29.73    5.45
 -10   0  -3   17.02    4.13
 -10  -1   4   39.30    6.27
 -10  -1   3   29.98    5.48
 -10  -1   2    6.17    2.48
 -10  -1   1   18.43    4.29
 -10  -1   0   39.07    6.25
 -10  -1  -1   49.56    7.04
 -10  -1  -2  101.54   10.08
 -10  -1  -3    9.78    3.13
 -10  -2   4   21.04    4.59
 -10  -2   3   -7.61    2.76
 -10  -2   2   16.42    4.05
 -10  -2   1   56.70    7.53
 -10  -2   0    7.62    2.76
 -10  -2  -1  -25.94    5.09
 -10  -2  -2    9.89    3.14
 -10  -2  -3   30.10    5.49
 -10  -3   4   25.04    5.00
 -10  -3   3    1.44    1.20
 -10  -3   2   20.82    4.56
 -10  -3   1   31.31    5.60
 -10  -3   0   36.84    6.07
 -10  -3  -1  -13.44    3.67
 -10  -3  -2   21.01    4.58
 -10  -4   4   57.42    7.58
 -10  -4   3   50.52    7.11
 -10  -4   2   11.58    3.40
 -10  -4   1   64.02    8.00
 -10  -4   0   48.22    6.94
 -10  -4  -1   25.24    5.02
 -10  -4  -2   26.69    5.17
 -10  -5   4  143.52   11.98
 -10  -5   3   26.81    5.18
 -10  -5   2   59.94    7.74
 -10  -5   1   55.47    7.45
 -10  -5   0   42.88    6.55
 -10  -5  -1   -6.99    2.64
 -10  -5  -2   61.91    7.87
 -10  -6   9    7.99    2.83
 -10  -6   8   78.84    8.88
 -10  -6   7   43.48    6.59
 -10  -6   6   49.79    7.06
 -10  -6   5   32.07    5.66
 -10  -6   4  138.38   11.76
 -10  -6   3  121.73   11.03
 -10  -6   2   40.84    6.39
 -10  -6   1   76.98    8.77
 -10  -6   0  108.89   10.44
 -10  -6  -1  -90.04    9.49
 -10  -7   8  104.88   10.24
 -10  -7   7   36.19    6.02
 -10  -7   6   37.15    6.09
 -10  -7   5   60.74    7.79
 -10  -8   8   42.76    6.54
 -10  -8   7  481.72   21.95
 -10  -8   6   -8.69    2.95
 -10  -8   5   63.23    7.95
 -10  -9   7  104.94   10.24
 -10  -9   6   75.92    8.71
 -10  -9   5   78.40    8.85
 -11  -2   5   -9.09    3.02
 -11  -2   4  -21.82    4.67
 -11  -2   3   38.98    6.24
 -11  -3   5   37.96    6.16
 -11  -3   4   47.19    6.87
 -11  -3   3   31.32    5.60
 -11  -3   2   13.53    3.68
 -11  -4   5   14.32    3.78
 -11  -4   4  166.14   12.89
 -11  -4   3   98.40    9.92
 -11  -4   2   93.18    9.65
 -11  -5   5   96.31    9.81
 -11  -5   4   92.47    9.62
 -11  -5   3   45.70    6.76
 -11  -5   2   32.00    5.66
 -11  -6   5    6.66    2.58
 -11  -6   4   62.60    7.91
 -11  -6   3   50.08    7.08
 -11  -6   2   47.20    6.87
 -11  -7   7   66.63    8.16
 -11  -7   6  120.96   11.00
 -11  -7   5  143.68   11.99
 -11  -8   7   86.27    9.29
 -11  -8   6  116.60   10.80
 -11  -8   5   86.12    9.28
 -11  -9   7   29.55    5.44
 -11  -9   6   57.89    7.61
 -11  -9   5   44.85    6.70
 -12  -8   6   51.94    7.21
;
_shelx_hkl_checksum   73851
