# Supplementary material for: Automated electron diffraction tomography – development and applications
Source: Acta Crystallogr B Struct Sci Cryst Eng Mater. 2019 Aug 1;75(Pt 4):463–74. doi: 10.1107/S2052520619006711 (PMC6690130; doi:10.1107/S2052520619006711)
Supplement: Supplementary file 2 [file b-75-00463-Isup2.hkl]

#
# h,k,l, Fc-squared, Fo-squared, sigma(Fo-squared), status flag
#
data_I
#CBMZ_Cr_1_negat
_shelx_title '    CBMZ_Cr_1'
_shelx_refln_list_code          4
_shelx_F_calc_maximum       33.91
_exptl_crystal_F_000       196.97
_reflns_d_resolution_high  0.5500

loop_
 _space_group_symop_operation_xyz
 'x, y, z'
 '-x+1/2, y+1/2, -z+1/2'
 '-x, -y, -z'
 'x-1/2, -y-1/2, z-1/2'

_cell_length_a     7.5340
_cell_length_b    11.1500
_cell_length_c    13.9170
_cell_angle_alpha  90.000
_cell_angle_beta   92.940
_cell_angle_gamma  90.000

_shelx_F_squared_multiplier     1.000

loop_
 _refln_index_h
 _refln_index_k
 _refln_index_l
 _refln_F_squared_calc
 _refln_F_squared_meas
 _refln_F_squared_sigma
 _refln_observed_status
   2   0   0         39.50         54.31         1.02 o
   4   0   0         10.95          6.97         2.22 o
   6   0   0         41.00         33.53         3.61 o
   8   0   0          0.01          0.84         0.77 o
  10   0   0          0.16          3.09         0.34 o
   1   1   0        114.70        177.22         4.19 o
   2   1   0        328.24        309.82        33.40 o
   3   1   0        126.01        206.86        12.86 o
   4   1   0          1.57         11.21         1.35 o
   5   1   0          7.94         11.05         2.27 o
   6   1   0          9.81          5.51         0.37 o
   7   1   0          0.09          2.11         0.26 o
   8   1   0          0.04          1.32         0.57 o
   9   1   0          0.08          1.13         0.29 o
  10   1   0          0.05          1.87         0.38 o
   0   2   0       1008.02        719.50        64.91 o
   1   2   0        207.09        215.04         8.05 o
   2   2   0         30.56         64.98         9.24 o
   3   2   0         82.14         45.21        33.94 o
   4   2   0          6.49         37.06         6.89 o
   5   2   0         12.33         21.14         1.43 o
   6   2   0          1.95         12.56         3.71 o
   7   2   0          2.15          3.51         0.75 o
   8   2   0          0.12          2.74         0.50 o
   9   2   0          0.05          0.68         0.29 o
  10   2   0          0.02          0.67         0.40 o
   1   3   0       1149.60        829.07        91.40 o
   2   3   0          1.72         12.69         2.80 o
   3   3   0         44.91         24.42         6.79 o
   4   3   0         18.77         59.10        16.77 o
   5   3   0          6.79         12.76         3.61 o
   6   3   0          6.21         34.89         9.46 o
   7   3   0          0.89          5.10         1.71 o
   8   3   0          0.06          3.13         0.60 o
   9   3   0          0.47          2.30         0.27 o
  10   3   0          0.00          2.24         0.84 o
   0   4   0        762.95        669.61        25.48 o
   1   4   0         68.67         70.72         3.68 o
   2   4   0         53.42         50.14         4.21 o
   3   4   0         81.09         60.58        15.57 o
   4   4   0          1.62         15.12         3.62 o
   5   4   0          2.28          4.32         1.90 o
   6   4   0          7.21         13.62         3.59 o
   7   4   0          2.25          3.94         0.98 o
   8   4   0          0.95          2.39         0.78 o
   9   4   0          0.53          1.35         0.36 o
  10   4   0          0.02          1.84         0.26 o
   1   5   0         12.41          7.29         2.66 o
   2   5   0          3.52          9.35         4.27 o
   3   5   0          7.46         30.23         6.79 o
   4   5   0          4.03          5.08         0.31 o
   5   5   0          1.47          7.36         1.74 o
   6   5   0          4.15         11.40         1.15 o
   7   5   0          1.75          1.14         0.20 o
   8   5   0          0.75          1.76         0.48 o
   9   5   0          0.15          2.21         1.75 o
  10   5   0          0.35          1.63         0.25 o
   0   6   0          7.50        156.28        55.11 o
   1   6   0          6.21          9.36         5.62 o
   2   6   0         60.37        210.21         2.16 o
   3   6   0          0.88          5.48         0.71 o
   4   6   0         18.79         18.13         1.09 o
   5   6   0         13.90         12.37         0.49 o
   6   6   0          2.26         10.25         2.03 o
   7   6   0          0.02          2.92         2.35 o
   8   6   0          1.05          0.83         0.54 o
   9   6   0          0.13         -0.09         0.09 o
  10   6   0          0.01          4.15         0.40 o
   1   7   0          1.12          2.02         1.22 o
   2   7   0          0.02         11.97        11.03 o
   3   7   0         12.01         10.68         1.20 o
   4   7   0          7.64          5.47         0.32 o
   5   7   0          0.83          4.34         1.99 o
   6   7   0          0.30         -0.02         0.23 o
   7   7   0          0.07          3.69         4.00 o
   8   7   0          0.19          0.09         0.29 o
   9   7   0          0.08          0.63         0.16 o
   0   8   0          1.19         36.33        19.66 o
   1   8   0          0.12          0.25         0.37 o
   2   8   0          1.34          1.70         2.08 o
   3   8   0          3.25          3.98         4.32 o
   4   8   0          3.23          1.94         1.10 o
   5   8   0          0.01          0.73         1.41 o
   6   8   0          0.46         -0.03         0.84 o
   7   8   0          0.01          2.24         2.66 o
   8   8   0          0.28         -0.39         0.39 o
   9   8   0          0.14         -0.26         0.26 o
   1   9   0          0.28          7.76         4.82 o
   2   9   0          1.82          0.34         0.81 o
   3   9   0          9.65         27.69         1.03 o
   4   9   0          0.49          1.59         2.26 o
   5   9   0          0.05          1.76         0.26 o
   6   9   0          0.16          2.86         0.33 o
   7   9   0          0.61         -0.30         0.30 o
   8   9   0          0.00          1.45         0.23 o
   9   9   0          0.20          1.91         0.27 o
   0  10   0          0.07         14.77         9.19 o
   1  10   0          1.38          0.68         1.11 o
   2  10   0          1.13          0.93         0.19 o
   3  10   0          0.07          1.47         0.74 o
   5  10   0          0.02          2.90         0.74 o
   6  10   0          0.11          0.45         0.33 o
   7  10   0          0.04          1.77         0.98 o
   8  10   0          0.00         -0.26         0.26 o
   1  11   0          2.09          0.75         0.23 o
   2  11   0          2.64          0.69         1.18 o
   3  11   0          3.23          1.19         1.56 o
   4  11   0          0.01          0.33         0.64 o
   5  11   0          0.11         -0.15         0.15 o
   6  11   0          0.26          1.13         0.21 o
   7  11   0          0.15         -0.09         0.09 o
   0  12   0          3.09          3.14         1.93 o
   1  12   0          0.02          2.08         0.80 o
   2  12   0          0.19          2.15         0.93 o
   3  12   0          0.00          0.61         0.94 o
   4  12   0          1.54          1.93         0.27 o
   5  12   0          0.00          1.92         0.27 o
   6  12   0          0.00          3.16         0.35 o
   7  12   0          0.01         -0.29         0.29 o
   8  12   0          0.11         -0.06         0.06 o
   1  13   0          0.01          1.71         0.98 o
   2  13   0          0.74          2.53         0.31 o
   3  13   0          0.00          1.92         2.60 o
   4  13   0          0.03          1.27         2.00 o
   5  13   0          0.15          2.39         0.30 o
   6  13   0          0.41         -0.12         0.12 o
   0  14   0          2.68          1.11         0.21 o
   1  14   0          0.44          2.22         2.77 o
   2  14   0          0.14          1.80         1.08 o
   3  14   0          0.10          1.19         0.21 o
   4  14   0          0.15          1.69         0.25 o
   5  14   0          0.18         -0.08         0.08 o
   6  14   0          0.00          2.46         0.31 o
   7  14   0          0.09         -0.22         0.22 o
   8  14   0          0.14         -0.12         0.12 o
   1  15   0          0.49         -0.30         0.30 o
   2  15   0          0.00          0.60         1.13 o
   3  15   0          0.39         -0.72         0.80 o
   4  15   0          0.23          1.79         0.26 o
   5  15   0          0.23          1.23         1.70 o
   6  15   0          0.05          0.22         0.79 o
   0  16   0          0.01         -0.33         0.33 o
   1  16   0          0.16          0.64         0.16 o
   4  16   0          0.02          0.89         0.18 o
   5  16   0          0.10         -0.12         0.12 o
   6  16   0          0.00          1.52         0.24 o
   6  17   0          0.07          0.48         0.13 o
   7  17   0          0.03          3.05         0.34 o
   5  18   0          0.00          1.09         0.20 o
   6  18   0          0.00         -0.08         0.08 o
  -9   0   1          2.12          0.55         0.31 o
  -7   0   1          0.46          8.35         3.16 o
  -5   0   1         41.40         63.66        18.39 o
  -3   0   1         21.26         45.12         1.26 o
   1   0   1        151.73        126.65         2.20 o
   3   0   1         52.08         90.71         4.63 o
   5   0   1          9.61         10.77         8.12 o
   7   0   1          0.00          3.25         0.45 o
   9   0   1          2.18          0.97         1.52 o
 -10   1   1          0.02          0.96         0.26 o
  -9   1   1          0.05          2.05         0.64 o
  -8   1   1          1.24          1.72         1.06 o
  -7   1   1          2.96          9.82         3.20 o
  -6   1   1          1.56          7.99         1.96 o
  -5   1   1         23.55         18.31         1.16 o
  -4   1   1          2.25         21.00         5.66 o
  -3   1   1         53.61         91.12        14.24 o
  -2   1   1          1.53          3.67         1.92 o
  -1   1   1        593.17        977.48        73.45 o
   0   1   1        131.14        251.99        24.92 o
   1   1   1         84.37        322.27        90.36 o
   2   1   1          9.69         17.37         3.34 o
   3   1   1          3.08         15.70         2.30 o
   4   1   1          1.31         16.70         2.56 o
   5   1   1         24.47         28.66         7.46 o
   6   1   1          2.78          5.31         0.66 o
   7   1   1          5.65          2.50         0.45 o
   8   1   1          0.03          3.31         1.07 o
   9   1   1          0.04          1.05         0.42 o
  10   1   1          0.17          1.70         0.19 o
 -10   2   1          0.18          1.82         0.34 o
  -9   2   1          0.22          1.82         0.22 o
  -8   2   1          0.13          2.17         0.31 o
  -7   2   1          1.93         13.08         2.84 o
  -6   2   1          5.52          3.49         0.35 o
  -5   2   1          7.30          4.81         0.77 o
  -4   2   1         31.72         78.14        19.72 o
  -3   2   1          5.98          7.71         0.56 o
  -2   2   1         89.54         93.59        49.47 o
  -1   2   1        245.82        494.95        61.95 o
   0   2   1        292.15        731.19        86.42 o
   1   2   1          4.74         30.10         9.23 o
   2   2   1          6.92          9.22         1.57 o
   3   2   1         36.71         28.98         6.69 o
   4   2   1          8.82         16.48         2.32 o
   5   2   1          1.49          5.08         1.37 o
   6   2   1          0.60          3.36         1.06 o
   7   2   1          2.30          3.04         1.19 o
   8   2   1          0.97          1.70         0.91 o
   9   2   1          0.65          1.65         0.14 o
  10   2   1          0.52         -0.15         0.65 o
 -10   3   1          0.03          0.37         1.17 o
  -9   3   1          0.05          0.91         0.67 o
  -8   3   1          5.39          9.60         3.61 o
  -7   3   1          0.81         13.63         3.08 o
  -6   3   1          8.56          7.67         0.37 o
  -5   3   1          9.45          6.64         1.97 o
  -4   3   1          4.55         14.65         5.66 o
  -3   3   1        123.18        195.13        99.23 o
  -2   3   1          4.28         10.22         1.34 o
  -1   3   1        854.55       1593.26       484.36 o
   0   3   1        707.46        834.73       109.36 o
   1   3   1       1092.12       1444.82        62.14 o
   2   3   1         36.34         65.28        14.62 o
   3   3   1         73.81        119.30        47.51 o
   4   3   1          8.04          7.54         1.64 o
   5   3   1          5.14          5.84         1.30 o
   6   3   1         15.34         10.15         4.92 o
   7   3   1          0.03          2.34         0.82 o
   8   3   1          0.99          1.60         0.80 o
   9   3   1          0.02          0.66         0.79 o
  10   3   1          0.32         -0.15         0.23 o
 -10   4   1          0.52          2.44         0.30 o
  -9   4   1          0.60          2.78         0.53 o
  -8   4   1          0.01          4.53         0.39 o
  -7   4   1          1.75          7.93         2.36 o
  -6   4   1         14.15          4.97         1.91 o
  -5   4   1          1.37          2.06         0.75 o
  -4   4   1          0.02          5.21         2.06 o
  -3   4   1         40.76         84.87        25.44 o
  -2   4   1          5.76          6.59         0.89 o
  -1   4   1          0.31          7.88         1.82 o
   0   4   1          6.50         47.43         3.29 o
   1   4   1        173.13        288.10        13.95 o
   2   4   1         24.13         75.26         9.98 o
   3   4   1         32.06         64.83         1.92 o
   4   4   1          1.89         11.11         2.14 o
   5   4   1          3.49          0.10         2.11 o
   6   4   1         13.88          1.74         0.95 o
   7   4   1          0.69          2.88         1.75 o
   8   4   1          1.27          2.85         1.75 o
   9   4   1          0.20          1.17         0.25 o
  10   4   1          0.45          0.96         0.19 o
 -10   5   1          0.00          2.51         0.40 o
  -9   5   1          0.04          1.17         1.42 o
  -8   5   1          0.73          4.27         1.04 o
  -7   5   1          1.62          0.29         0.88 o
  -6   5   1         13.79         15.54         5.36 o
  -5   5   1          3.98          8.32         3.16 o
  -4   5   1         15.40         14.19         0.52 o
  -3   5   1         12.58         21.83         5.67 o
  -2   5   1          6.48         13.52         1.41 o
  -1   5   1         45.73         47.93        11.31 o
   0   5   1        142.48        123.42         1.90 o
   1   5   1          5.23         16.34         5.02 o
   2   5   1         17.13         32.42         7.04 o
   3   5   1         13.01         19.70         0.61 o
   4   5   1          3.34         10.51         0.93 o
   5   5   1          0.11          8.53         2.79 o
   6   5   1          1.18         10.29         1.53 o
   7   5   1          5.46          1.80         0.41 o
   8   5   1          1.95          1.30         0.91 o
   9   5   1          0.17          2.92         1.45 o
  10   5   1          0.04         -0.10         0.10 o
 -10   6   1          0.01          2.93         0.33 o
  -9   6   1          1.20          2.88         0.33 o
  -8   6   1          0.13          1.89         1.00 o
  -7   6   1          0.02          2.24         2.50 o
  -6   6   1          3.63          4.34         1.91 o
  -5   6   1         25.53         13.19         5.31 o
  -4   6   1          0.01          1.61         0.99 o
  -3   6   1          4.63          5.76         1.51 o
  -2   6   1         14.52         28.12         3.78 o
  -1   6   1         28.01          9.23         5.49 o
   0   6   1         95.50         59.60        21.15 o
   1   6   1         14.07         14.75         2.68 o
   2   6   1         36.01         75.87         6.57 o
   3   6   1          9.76         54.81         3.30 o
   4   6   1          0.23          7.32         3.00 o
   5   6   1         32.61         22.65         0.66 o
   6   6   1          2.50          2.84         3.97 o
   7   6   1          0.02          1.15         0.88 o
   8   6   1          0.01          4.46         2.17 o
   9   6   1          0.51          2.74         0.32 o
  10   6   1          0.01         -0.36         0.36 o
  -9   7   1          0.08          0.25         0.10 o
  -8   7   1          0.42         -0.30         0.30 o
  -7   7   1          4.46          5.56         1.43 o
  -6   7   1          0.09          0.09         2.43 o
  -5   7   1          9.54          3.69         3.19 o
  -4   7   1          1.35          1.79         2.32 o
  -3   7   1          3.13          5.57         1.91 o
  -2   7   1          4.15          7.44         0.87 o
  -1   7   1          1.25          1.99         2.64 o
   0   7   1          2.92          6.63         0.36 o
   1   7   1          5.11          4.48         2.16 o
   2   7   1         25.78         39.57         4.22 o
   3   7   1         16.33         25.17         5.88 o
   4   7   1          0.59          9.57         8.84 o
   5   7   1          0.21          8.40         3.88 o
   6   7   1          0.16          5.09         1.82 o
   7   7   1          2.85          2.81         0.59 o
   8   7   1          0.03         -0.38         0.38 o
   9   7   1          0.21          3.36         0.36 o
  -9   8   1          0.36          4.19         0.40 o
  -8   8   1          0.15          3.06         0.34 o
  -7   8   1          0.08         -0.59         0.59 o
  -6   8   1          1.25          1.71         1.09 o
  -5   8   1          7.28          0.72         1.33 o
  -4   8   1          1.57          1.72         1.94 o
  -3   8   1          1.88          2.98         1.11 o
  -2   8   1          1.66          2.70         0.64 o
  -1   8   1          3.88         12.83         2.66 o
   0   8   1          0.39          6.33         3.54 o
   1   8   1          1.13          7.30         1.93 o
   2   8   1          0.87          1.22         0.72 o
   3   8   1          1.06          0.21         1.30 o
   4   8   1          0.77         -0.29         0.29 o
   5   8   1          7.75         10.44         3.58 o
   6   8   1          1.49          2.16         1.68 o
   7   8   1          0.11          1.92         2.21 o
   8   8   1          0.28         -0.17         0.17 o
  -7   9   1          0.06          0.05         1.06 o
  -6   9   1          2.60          8.91         0.58 o
  -5   9   1          1.92          2.32         0.64 o
  -4   9   1          2.70          0.94         0.19 o
  -3   9   1          3.22          2.79         0.68 o
  -2   9   1          0.43          3.49         0.96 o
  -1   9   1          5.91          4.29         0.49 o
   0   9   1          0.69          2.15         2.88 o
   1   9   1          3.96          2.31         0.21 o
   2   9   1          5.38          3.13         2.11 o
   3   9   1          0.43          0.92         1.33 o
   4   9   1          2.50          1.85         0.27 o
   5   9   1          0.14         -0.25         0.25 o
   6   9   1          0.47          3.19         0.35 o
   7   9   1          0.00         -0.27         1.35 o
  -8  10   1          0.07          0.68         0.16 o
  -7  10   1          0.01          1.63         0.98 o
  -6  10   1          1.63         -0.40         1.65 o
  -5  10   1          0.26          3.33         0.98 o
  -4  10   1          0.16          3.01         0.34 o
  -3  10   1          0.25          0.72         0.43 o
  -2  10   1         11.50          4.51         0.36 o
  -1  10   1          0.08         -0.38         1.17 o
   0  10   1          0.27          0.81         0.15 o
   1  10   1          0.35         -0.48         1.85 o
   2  10   1          6.14          3.18         0.93 o
   3  10   1          0.84          1.69         0.39 o
   5  10   1          0.55         -0.13         0.13 o
   6  10   1          0.69          2.39         0.30 o
   7  10   1          0.41         -0.96         3.17 o
  -7  11   1          0.36         -0.38         2.57 o
  -6  11   1          0.10          0.36         1.42 o
  -5  11   1          0.05          2.96         0.34 o
  -4  11   1          0.41          0.00         0.18 o
  -3  11   1          0.03          0.47         0.72 o
  -2  11   1          2.37          2.14         0.16 o
  -1  11   1          0.67          1.53         0.15 o
   0  11   1          0.81          3.06         0.37 o
   1  11   1          1.00          2.73         1.04 o
   2  11   1          0.47          1.30         0.16 o
   3  11   1          2.79          1.06         0.20 o
   4  11   1          2.96         -0.28         1.67 o
   5  11   1          0.01          0.98         0.46 o
   6  11   1          0.35          3.31         0.36 o
   7  11   1          0.55          1.92         0.80 o
   8  11   1          0.00         -0.38         0.38 o
  -8  12   1          0.00         -0.23         0.23 o
  -7  12   1          0.09          0.89         0.18 o
  -6  12   1          0.12          1.49         2.21 o
  -5  12   1          0.62         -0.18         0.18 o
  -4  12   1          1.19          1.18         0.43 o
  -3  12   1          0.21          0.61         0.58 o
  -2  12   1          3.84          2.90         1.02 o
  -1  12   1          0.01          0.83         0.18 o
   0  12   1          0.24          1.87         1.00 o
   1  12   1          0.26         -0.07         0.07 o
   2  12   1          0.95          1.88         1.50 o
   3  12   1          0.23          1.91         0.19 o
   4  12   1          0.21          0.71         1.25 o
   5  12   1          1.20          2.76         0.23 o
   6  12   1          0.00          1.66         0.70 o
   7  12   1          0.14          6.97         0.52 o
   8  12   1          0.00         -0.25         0.25 o
  -6  13   1          0.00         -0.16         0.16 o
  -5  13   1          0.48          0.05         0.19 o
  -4  13   1          0.03          0.59         0.69 o
  -3  13   1          0.74          0.59         1.85 o
  -2  13   1          0.61         -0.24         0.39 o
  -1  13   1          0.97          2.19         0.39 o
   0  13   1          0.04         -0.28         0.28 o
   1  13   1          0.56          0.92         1.27 o
   2  13   1          0.05          0.44         0.13 o
   3  13   1          0.24          0.29         0.11 o
   4  13   1          0.00         -0.20         0.20 o
   5  13   1          0.14          0.64         0.16 o
   6  13   1          0.00         -0.19         0.19 o
   8  13   1          0.14         -0.05         0.05 o
  -6  14   1          0.11          0.11         1.12 o
  -5  14   1          0.11          0.38         0.12 o
  -4  14   1          0.10          0.62         1.57 o
  -3  14   1          0.05         -0.12         0.71 o
  -2  14   1          0.01          0.75         0.67 o
  -1  14   1          0.00          2.04         2.40 o
   0  14   1          0.05          0.57         0.15 o
   1  14   1          0.08          0.49         0.14 o
   2  14   1          0.12          1.65         1.97 o
   3  14   1          0.17          1.34         1.77 o
   4  14   1          0.15          1.71         0.24 o
   5  14   1          0.29          0.47         0.13 o
   6  14   1          0.13          1.99         0.28 o
   7  14   1          0.00         -0.08         0.08 o
  -7  15   1          0.00          1.67         0.25 o
  -6  15   1          0.00         -0.09         0.09 o
  -5  15   1          0.21         -0.18         0.18 o
  -4  15   1          0.20          0.16         0.08 o
  -3  15   1          0.07         -0.22         0.22 o
  -2  15   1          0.00         -0.67         0.67 o
  -1  15   1          0.07         -0.03         0.75 o
   2  15   1          0.01         -0.28         1.41 o
   3  15   1          0.00         -0.19         0.63 o
   4  15   1          0.39         -0.14         0.47 o
   5  15   1          0.04         -0.17         0.17 o
   6  15   1          0.05          0.35         0.12 o
  -7  16   1          0.00          1.62         0.25 o
  -6  16   1          0.23         -0.03         0.36 o
  -5  16   1          0.00          0.29         0.55 o
  -4  16   1          0.01         -0.10         0.10 o
  -1  16   1          0.05          0.29         0.11 o
   0  16   1          0.01         -0.13         0.13 o
   5  16   1          0.00          0.68         0.16 o
   6  16   1          0.22         -0.22         0.22 o
   7  16   1          0.01          0.27         0.10 o
  -6  17   1          0.00         -0.18         0.18 o
  -5  17   1          0.00         -0.21         0.21 o
  -4  17   1          0.10          0.02         0.03 o
   3  17   1          0.09          2.57         0.31 o
   4  17   1          0.17          0.82         0.18 o
   5  17   1          0.00          0.16         0.08 o
 -10   0   2          0.00         -0.34         0.34 o
  -8   0   2          0.62          4.12         2.00 o
  -6   0   2          2.00          5.14         0.63 o
   0   0   2         17.26         87.04         1.29 o
   2   0   2         31.30         76.16         2.96 o
   4   0   2         68.08        103.37         7.08 o
   6   0   2         29.30         55.26         5.51 o
   8   0   2          0.04          0.83         0.42 o
  10   0   2          0.12          1.13         0.21 o
 -10   1   2          0.87          0.40         0.18 o
  -9   1   2          0.00          2.26         0.50 o
  -8   1   2          0.00          1.94         0.99 o
  -7   1   2          5.43         12.15         1.93 o
  -6   1   2         20.16         17.07         2.06 o
  -5   1   2          1.41          4.50         0.86 o
  -1   1   2        422.97        357.10        86.58 o
   0   1   2        175.13        290.44         4.82 o
   1   1   2        511.10        433.24        43.56 o
   2   1   2          0.52         10.58         1.15 o
   3   1   2          1.69         13.20         3.26 o
   4   1   2          8.19         37.73         5.96 o
   5   1   2         23.74         46.56         4.78 o
   6   1   2          4.71          8.58         2.51 o
   7   1   2          1.11          4.71         2.07 o
   8   1   2          0.10          1.42         0.24 o
   9   1   2          0.09          2.55         1.34 o
  10   1   2          0.18          1.87         2.17 o
 -10   2   2          0.00          0.09         0.32 o
  -9   2   2          0.37          1.58         0.87 o
  -8   2   2          1.15          3.74         2.33 o
  -7   2   2          0.65          1.75         0.60 o
  -6   2   2          4.52          6.69         1.68 o
  -5   2   2          8.88          6.48         1.75 o
  -3   2   2         98.76        170.96         6.27 o
  -2   2   2         49.45        231.11        21.41 o
  -1   2   2         99.65        186.95        17.93 o
   0   2   2        410.39        986.68       110.02 o
   1   2   2        951.14       1085.74       275.02 o
   2   2   2        224.37        343.20       152.21 o
   3   2   2        108.36        109.72        41.85 o
   4   2   2          8.81          9.27         3.42 o
   5   2   2         10.86         10.50         1.59 o
   6   2   2          1.69          0.54         1.09 o
   7   2   2          0.00          0.86         0.84 o
   8   2   2          0.02          1.68         0.55 o
   9   2   2          0.10          1.43         0.76 o
  10   2   2          0.00          0.34         0.08 o
 -11   3   2          0.13          0.52         0.14 o
 -10   3   2          0.02          0.61         0.19 o
  -9   3   2          0.00          2.62         0.95 o
  -8   3   2          0.76          3.95         0.40 o
  -7   3   2         15.05          8.98         2.07 o
  -6   3   2          3.76          5.47         1.91 o
  -5   3   2         16.06         18.53         7.74 o
  -4   3   2          1.58         18.42        11.73 o
  -3   3   2         18.50         27.73         2.68 o
  -2   3   2         15.85        154.33        24.13 o
  -1   3   2        233.92        386.40        15.47 o
   0   3   2        763.97       1108.94        69.85 o
   1   3   2         22.05         19.89         1.79 o
   2   3   2         20.33         20.47         0.62 o
   3   3   2         36.47         17.05         0.77 o
   4   3   2         25.68          7.69         0.41 o
   5   3   2          5.83          2.91         0.88 o
   6   3   2          2.38          5.57         2.34 o
   7   3   2          2.33          2.89         1.58 o
   8   3   2          1.02          1.80         0.19 o
   9   3   2          0.27          1.79         0.69 o
  10   3   2          0.04          0.80         0.17 o
 -11   4   2          0.22          3.55         0.37 o
 -10   4   2          0.10          1.34         0.90 o
  -9   4   2          0.97          2.49         0.57 o
  -8   4   2          0.00          1.72         0.59 o
  -7   4   2          0.11          3.21         1.47 o
  -6   4   2          0.06          1.73         0.45 o
  -5   4   2          0.53          2.59         1.81 o
  -4   4   2          1.08         23.93         8.32 o
  -3   4   2         88.64         65.26         2.58 o
  -2   4   2         41.20        136.67        11.99 o
  -1   4   2         47.57         38.03         4.11 o
   0   4   2         27.07         89.26        15.99 o
   1   4   2          4.56         29.99        12.40 o
   2   4   2          0.08          8.45         1.91 o
   3   4   2          7.22         30.62         2.91 o
   4   4   2          3.19          9.21         2.86 o
   5   4   2          4.13          4.69         2.48 o
   6   4   2          2.21         10.08         1.45 o
   7   4   2          0.17          3.67         0.77 o
   8   4   2          0.24          3.25         0.88 o
   9   4   2          0.00          1.86         0.50 o
  10   4   2          0.14          1.02         0.20 o
 -11   5   2          0.15          1.22         0.22 o
 -10   5   2          0.24          2.00         0.29 o
  -9   5   2          0.00          1.46         0.85 o
  -8   5   2          0.16          4.12         3.14 o
  -7   5   2          4.47          3.74         1.37 o
  -6   5   2          0.06          3.21         0.99 o
  -5   5   2          3.03          2.88         1.18 o
  -4   5   2          3.39          2.70         1.21 o
  -3   5   2         10.39         70.12        16.37 o
  -2   5   2         25.69         31.26        12.45 o
  -1   5   2         28.48        109.97        13.89 o
   0   5   2         22.05         87.73        21.74 o
   1   5   2          1.47         15.80         3.11 o
   2   5   2          1.26         12.10         3.12 o
   3   5   2         14.48         15.48         3.71 o
   4   5   2          1.70          2.45         1.43 o
   5   5   2         12.06          3.63         2.60 o
   6   5   2          3.97          3.08         0.83 o
   7   5   2          0.15          0.35         1.25 o
   8   5   2          1.59          1.81         1.38 o
   9   5   2          0.10          4.10         0.47 o
  10   5   2          0.16          2.36         0.30 o
 -11   6   2          0.02          1.80         0.26 o
 -10   6   2          0.28          3.96         2.41 o
  -9   6   2          0.09          0.80         0.17 o
  -8   6   2          1.16          1.59         0.50 o
  -7   6   2          0.51          3.64         0.26 o
  -6   6   2          4.21          4.03         4.01 o
  -5   6   2          0.36          2.33         0.86 o
  -4   6   2          0.80          2.67         0.66 o
  -3   6   2          0.01          4.17         3.56 o
  -2   6   2         36.11        122.36        59.00 o
  -1   6   2          8.95         35.61         1.69 o
   0   6   2         76.19         71.51        21.21 o
   1   6   2        136.92        134.94         2.88 o
   2   6   2         43.25         91.39        75.48 o
   3   6   2         12.83         20.16         3.14 o
   4   6   2          8.40         16.55         4.45 o
   5   6   2          2.06          5.29         0.32 o
   6   6   2          0.10          4.40         1.35 o
   7   6   2          0.12          0.84         1.19 o
   8   6   2          1.46          0.51         0.24 o
   9   6   2          0.04          0.67         0.16 o
  -9   7   2          0.00          2.39         0.30 o
  -8   7   2          0.03          0.46         0.13 o
  -7   7   2          0.12          1.91         0.27 o
  -6   7   2          1.20          3.15         0.83 o
  -5   7   2          0.01          2.36         1.26 o
  -4   7   2          0.09          1.81         0.77 o
  -3   7   2          0.99          7.10         0.63 o
  -2   7   2          7.72         34.27         6.34 o
  -1   7   2          2.45          8.11         5.93 o
   0   7   2          0.60         45.31        12.73 o
   1   7   2          2.53          8.16         5.89 o
   2   7   2         16.57         18.65         4.67 o
   3   7   2         20.44         23.68         3.10 o
   4   7   2          7.24         22.25         3.72 o
   5   7   2          0.15         10.27         8.67 o
   6   7   2          0.19          1.87         2.31 o
   7   7   2          0.01          3.46         2.77 o
   8   7   2          0.39          3.16         2.44 o
  -8   8   2          0.24          1.13         0.21 o
  -7   8   2          0.09         -0.04         1.34 o
  -6   8   2          1.47          0.41         1.58 o
  -5   8   2          2.20          1.67         0.75 o
  -4   8   2          2.17          1.24         1.56 o
  -3   8   2          0.27          0.94         0.87 o
  -2   8   2          3.45          2.61         0.22 o
  -1   8   2         11.79         15.53         3.29 o
   0   8   2         15.96          7.62         0.92 o
   1   8   2          1.78          5.79         3.56 o
   2   8   2          1.99          8.32         6.91 o
   3   8   2          0.30          3.76         3.82 o
   4   8   2          0.20          2.56         3.03 o
   5   8   2          4.15          0.69         0.27 o
   6   8   2          0.10          2.72         3.95 o
   7   8   2          0.39          2.55         3.06 o
   8   8   2          0.83          5.50         0.46 o
   9   8   2          0.07          1.02         0.20 o
  -9   9   2          0.00          2.27         0.29 o
  -8   9   2          0.01         -0.14         0.14 o
  -7   9   2          1.19          0.96         0.82 o
  -6   9   2          0.24          0.54         0.61 o
  -5   9   2          0.00          0.93         0.74 o
  -4   9   2          0.15          0.80         1.20 o
  -3   9   2          5.27          3.64         0.26 o
  -2   9   2          0.97          1.83         1.43 o
  -1   9   2         11.00          8.48         0.40 o
   0   9   2          0.04          3.27         2.18 o
   1   9   2         12.35         22.81         5.26 o
   2   9   2          1.32         15.16         9.67 o
   3   9   2          2.22         10.21         9.29 o
   4   9   2          0.06          5.78         4.01 o
   5   9   2          1.64          3.63         0.37 o
   6   9   2          0.00         -0.07         0.07 o
   7   9   2          0.12          3.99         1.87 o
   8   9   2          0.13          3.97         0.39 o
   9   9   2          0.19         -0.33         0.33 o
  -7  10   2          0.02         -0.04         0.13 o
  -6  10   2          0.03          0.54         0.76 o
  -5  10   2          0.33          0.04         0.54 o
  -4  10   2          0.07          1.54         0.44 o
  -3  10   2          0.59          0.63         0.96 o
  -2  10   2          0.88          2.01         3.18 o
  -1  10   2          3.96          2.07         0.80 o
   0  10   2          0.29          2.80         2.99 o
   1  10   2          3.66          4.97         4.32 o
   3  10   2          3.73         -0.45         0.45 o
   5  10   2          0.18         -0.12         0.12 o
   6  10   2          0.27          1.88         3.17 o
   7  10   2          0.24          1.38         0.90 o
   8  10   2          0.01          2.30         0.30 o
  -8  11   2          0.01          2.66         0.32 o
  -7  11   2          0.23          0.78         0.17 o
  -6  11   2          1.17          1.26         0.66 o
  -5  11   2          0.02         -0.09         0.41 o
  -4  11   2          1.02          1.21         0.14 o
  -3  11   2          1.64          0.29         0.60 o
  -2  11   2          0.80          0.78         1.62 o
  -1  11   2          2.38          0.83         1.19 o
   0  11   2          0.83          2.30         1.77 o
   1  11   2          3.52          0.03         0.10 o
   2  11   2          1.83          1.18         0.21 o
   4  11   2          0.27          4.62         0.42 o
   5  11   2          0.07          3.60         0.37 o
   6  11   2          0.03          1.70         1.88 o
   7  11   2          0.30         -0.19         0.19 o
   8  11   2          0.04         -0.08         0.08 o
  -8  12   2          0.28          0.85         0.18 o
  -7  12   2          0.01         -0.10         0.10 o
  -6  12   2          0.22          2.12         0.58 o
  -5  12   2          0.35          1.26         1.03 o
  -4  12   2          2.69          0.17         1.21 o
  -3  12   2          0.52         -0.41         0.91 o
  -2  12   2          0.67          1.25         1.59 o
  -1  12   2          0.00          0.24         0.84 o
   0  12   2          2.15          1.58         2.48 o
   1  12   2          0.70          0.29         0.11 o
   2  12   2          0.12          0.04         0.04 o
   3  12   2          0.46          1.77         0.26 o
   4  12   2          0.34         -0.09         0.09 o
   5  12   2          0.00          5.81         0.47 o
   6  12   2          0.16          0.67         0.16 o
   7  12   2          0.05          1.40         0.23 o
   8  12   2          0.14         -0.05         0.05 o
  -8  13   2          0.01          0.65         0.16 o
  -6  13   2          0.27          0.27         0.57 o
  -5  13   2          0.12          0.43         0.70 o
  -4  13   2          0.08          0.18         0.60 o
  -3  13   2          0.99          1.78         0.60 o
  -2  13   2          1.39         -0.29         0.99 o
  -1  13   2          0.04          0.98         0.19 o
   0  13   2          0.20         -0.15         0.15 o
   1  13   2          0.39          4.80         2.30 o
   2  13   2          0.90          2.34         0.76 o
   3  13   2          0.04          0.64         0.73 o
   4  13   2          0.12          1.01         0.20 o
   5  13   2          0.03          1.69         0.25 o
   6  13   2          0.06          1.31         0.22 o
   7  13   2          0.09         -0.24         0.24 o
   8  13   2          0.14         -0.15         0.15 o
  -6  14   2          0.02          0.15         0.08 o
  -5  14   2          0.79         -0.24         0.84 o
  -4  14   2          0.82          1.03         0.32 o
  -3  14   2          0.13          0.64         0.16 o
  -2  14   2          0.00          3.54         0.37 o
  -1  14   2          0.57          1.05         0.20 o
   0  14   2          0.42          1.05         0.41 o
   1  14   2          0.41         -0.03         1.89 o
   2  14   2          0.11          1.80         0.26 o
   3  14   2          0.19          1.18         1.92 o
   4  14   2          0.13          1.76         1.42 o
   5  14   2          0.00         -0.19         0.19 o
   6  14   2          0.02          0.91         3.67 o
   8  14   2          0.13          3.77         0.38 o
  -6  15   2          0.00         -0.20         0.20 o
  -5  15   2          0.17          0.77         0.17 o
  -4  15   2          0.07          0.08         0.06 o
  -1  15   2          0.14          2.27         0.29 o
   0  15   2          0.03         -0.20         0.20 o
   1  15   2          0.23         -0.33         0.33 o
   2  15   2          0.01          0.15         0.07 o
   3  15   2          0.03          1.83         1.09 o
   4  15   2          0.06          0.86         0.18 o
   5  15   2          0.17          1.24         0.22 o
   6  15   2          0.01          2.80         0.33 o
   7  15   2          0.00          0.69         0.16 o
  -5  16   2          0.22         -0.22         0.22 o
  -4  16   2          0.03          2.37         0.30 o
  -3  16   2          0.08          1.42         0.23 o
   3  16   2          0.27          1.47         0.24 o
   4  16   2          0.01         -0.16         0.16 o
   5  16   2          0.00          0.49         0.32 o
   6  16   2          0.00          0.03         0.03 o
  -5  17   2          0.07          1.71         0.26 o
  -4  17   2          0.06         -0.08         0.08 o
  -3  17   2          0.13         -0.09         0.09 o
  -2  17   2          0.19          2.64         0.32 o
   3  17   2          0.00         -0.26         0.26 o
   6  17   2          0.04         -0.19         0.19 o
   7  17   2          0.01         -0.24         0.24 o
  -4  18   2          0.19          2.83         0.33 o
  -9   0   3          0.33          0.34         0.57 o
  -7   0   3          1.73          1.64         2.12 o
   1   0   3         35.30         34.21         4.15 o
   3   0   3          3.67         21.52         5.30 o
   5   0   3        146.63         56.85         7.81 o
   7   0   3          6.50         24.63        14.33 o
   9   0   3          1.10          1.78         0.26 o
 -10   1   3          0.02          0.61         0.47 o
  -9   1   3          0.10          0.89         0.28 o
  -8   1   3          0.18          1.51         0.53 o
  -7   1   3          5.38          5.79         1.07 o
  -1   1   3        414.60        225.61        15.06 o
   0   1   3         93.10        136.23         7.03 o
   1   1   3          1.51         24.86         5.98 o
   2   1   3          5.33         10.93         1.35 o
   3   1   3        149.28         71.92        14.61 o
   4   1   3          0.40         10.01         1.73 o
   5   1   3         60.59         50.48         2.89 o
   6   1   3          7.72          5.65         1.22 o
   7   1   3          9.28         13.93         2.13 o
   8   1   3          0.13          1.40         0.86 o
   9   1   3          0.20          2.26         1.74 o
  10   1   3          0.07          0.37         0.12 o
 -11   2   3          0.05          1.49         0.24 o
 -10   2   3          0.44          1.54         1.91 o
  -9   2   3          0.46          1.30         1.26 o
  -8   2   3          0.04          2.38         0.32 o
  -7   2   3          0.45          2.04         0.41 o
  -3   2   3         76.54        113.32        28.29 o
  -2   2   3         77.15        137.24        23.80 o
  -1   2   3          8.54        136.98         3.88 o
   0   2   3        654.91        743.24       140.85 o
   1   2   3          0.72         31.40        12.04 o
   2   2   3        107.79         47.31         1.62 o
   3   2   3          3.79          6.09         1.02 o
   4   2   3         38.17         58.91        15.31 o
   5   2   3         37.50         15.21         2.24 o
   6   2   3         14.41         20.20         3.32 o
   7   2   3          1.05          3.91         1.25 o
   8   2   3          1.62          1.08         0.52 o
   9   2   3          0.28          1.57         0.42 o
  10   2   3          0.09          1.15         0.21 o
 -11   3   3          0.02          1.19         0.21 o
 -10   3   3          0.02          0.53         0.84 o
  -9   3   3          0.06          2.74         1.25 o
  -8   3   3          0.61          2.51         0.66 o
  -7   3   3          0.01          4.05         0.84 o
  -5   3   3          7.34         12.53         0.69 o
  -4   3   3         41.94         58.35         3.97 o
  -3   3   3          1.15         95.06        52.35 o
  -2   3   3         12.20         10.70         3.01 o
  -1   3   3         34.94        131.99        45.89 o
   0   3   3         65.43        231.39        22.15 o
   1   3   3         13.01         86.97         4.01 o
   2   3   3          6.22         15.76         3.80 o
   3   3   3         22.04         14.08         3.82 o
   4   3   3          2.21          4.38         1.09 o
   5   3   3          3.51          3.38         0.43 o
   6   3   3         22.80         10.18         2.17 o
   7   3   3          0.28          0.72         0.62 o
   8   3   3          1.28          1.07         0.58 o
   9   3   3          0.00          0.56         0.41 o
 -11   4   3          0.04          3.75         0.38 o
 -10   4   3          0.30          3.79         1.87 o
  -9   4   3          0.04          1.12         0.36 o
  -8   4   3          0.01          1.42         0.56 o
  -7   4   3          0.82          3.85         2.50 o
  -6   4   3         11.70          8.03         3.62 o
  -5   4   3          3.82          4.69         0.34 o
  -4   4   3          0.57          7.41         5.60 o
  -3   4   3         79.46        172.55        46.29 o
  -2   4   3          3.37          4.43         0.75 o
  -1   4   3          2.80         10.96         7.24 o
   0   4   3          3.24          7.91         1.27 o
   1   4   3         76.13        257.80        42.04 o
   2   4   3        188.74        124.92        47.53 o
   3   4   3         31.21         31.81         4.29 o
   4   4   3         10.83         17.14         5.02 o
   5   4   3          9.66          8.85         0.96 o
   6   4   3          9.70          5.86         1.25 o
   7   4   3          0.47          4.18         0.74 o
   8   4   3          0.10          3.01         1.69 o
   9   4   3          0.29          4.08         2.42 o
 -11   5   3          0.12          1.74         0.26 o
 -10   5   3          0.00          1.78         0.76 o
  -9   5   3          0.84          2.10         0.81 o
  -8   5   3          0.26          3.71         2.88 o
  -7   5   3          2.05          1.96         1.66 o
  -6   5   3          2.60          4.04         1.11 o
  -5   5   3          0.01          5.03         2.16 o
  -4   5   3          0.97          8.16         1.49 o
  -3   5   3          4.51         10.05         1.36 o
  -2   5   3          7.92          6.22         3.12 o
  -1   5   3         28.09         34.62        11.12 o
   0   5   3        130.74        126.08        16.27 o
   1   5   3        123.03        391.43        45.10 o
   2   5   3         38.10         64.87         8.32 o
   3   5   3         16.27         12.02         3.39 o
   4   5   3          5.34          3.64         1.66 o
   5   5   3          0.01         -0.03         0.18 o
   6   5   3         12.01          3.62         0.26 o
   7   5   3          2.03          2.02         3.45 o
   8   5   3          0.17          2.07         0.51 o
   9   5   3          0.11          0.22         1.18 o
 -11   6   3          0.14          1.91         0.27 o
 -10   6   3          0.04          3.54         1.09 o
  -9   6   3          1.05          0.98         0.19 o
  -8   6   3          0.01          0.93         0.51 o
  -7   6   3          0.55          2.14         0.19 o
  -6   6   3          1.43          3.03         1.99 o
  -5   6   3          2.02          5.94         0.49 o
  -4   6   3          0.46          4.68         0.64 o
  -3   6   3          2.12         16.57        12.27 o
  -2   6   3          2.33          6.41         3.26 o
  -1   6   3         63.62         52.27        10.10 o
   0   6   3         38.53         74.86        42.47 o
   1   6   3         26.16         21.55         0.64 o
   2   6   3          7.15         18.71         3.55 o
   3   6   3         32.40         31.26         6.39 o
   4   6   3          2.21          2.72         1.61 o
   5   6   3          8.39          0.27         0.57 o
   6   6   3          0.01         -0.03         0.12 o
   7   6   3          0.00          1.00         0.23 o
   8   6   3          0.00          0.13         1.10 o
   9   6   3          1.51          0.88         0.18 o
  -9   7   3          0.53         -0.16         0.16 o
  -8   7   3          0.15          0.56         1.05 o
  -7   7   3          1.55          1.89         0.71 o
  -6   7   3          0.00          2.38         0.50 o
  -5   7   3          3.38          6.15         2.70 o
  -4   7   3          2.14         11.91         2.56 o
  -3   7   3          2.59         10.99         1.64 o
  -2   7   3         14.60         14.98         5.66 o
  -1   7   3         16.43         67.60        36.52 o
   0   7   3          0.40          8.54         0.40 o
   1   7   3          0.35          5.35         0.76 o
   2   7   3          7.46          5.03         0.31 o
   3   7   3         50.62         52.53         7.27 o
   4   7   3          3.08          1.52         0.88 o
   5   7   3          0.03          2.09         1.07 o
   6   7   3          0.15          1.59         1.98 o
   7   7   3          0.17          2.12         0.30 o
   8   7   3          0.34          1.43         0.51 o
   9   7   3          0.11          0.74         0.17 o
  -9   8   3          0.21          1.78         0.26 o
  -8   8   3          0.01          0.81         1.17 o
  -7   8   3          0.07          0.78         0.38 o
  -6   8   3          0.11          1.57         0.39 o
  -5   8   3          0.53          2.33         0.57 o
  -4   8   3          0.15          7.27         3.31 o
  -3   8   3          3.09         11.65         1.36 o
  -2   8   3          2.07         10.57         0.67 o
  -1   8   3          8.27         14.53         8.17 o
   0   8   3         32.48         45.24         5.51 o
   1   8   3          3.44         16.93         7.66 o
   2   8   3         11.27         14.23         2.73 o
   3   8   3          0.57          5.45         3.72 o
   4   8   3          3.87          3.16         1.27 o
   5   8   3          0.05         -0.11         1.03 o
   6   8   3          1.16          0.37         0.91 o
   7   8   3          0.15          2.04         0.28 o
   8   8   3          0.08          0.85         0.18 o
  -9   9   3          0.01         -0.08         0.08 o
  -8   9   3          0.46          1.05         0.14 o
  -7   9   3          0.04          0.98         0.85 o
  -6   9   3          0.25          0.92         0.65 o
  -5   9   3          5.67          5.33         0.60 o
  -4   9   3          0.40          4.21         0.73 o
  -3   9   3          0.25         12.04         8.74 o
  -2   9   3         20.64         31.95         3.93 o
  -1   9   3          0.04          0.92         4.32 o
   0   9   3          5.70         35.40        30.45 o
   1   9   3          4.27          9.29         3.49 o
   2   9   3          0.00         37.34         2.79 o
   3   9   3          0.30          7.23         5.90 o
   4   9   3          1.95          6.30         3.89 o
   5   9   3          0.24          3.69         0.37 o
   6   9   3          0.73          1.37         1.91 o
   7   9   3          0.08          1.56         0.24 o
   8   9   3          0.43         -0.17         0.17 o
   9   9   3          0.01         -0.15         0.15 o
  -8  10   3          0.00          1.31         1.07 o
  -7  10   3          0.00          1.63         1.01 o
  -6  10   3          1.30          0.46         0.86 o
  -5  10   3          0.00          0.72         1.06 o
  -4  10   3          2.45          2.11         0.30 o
  -3  10   3          2.30          4.70         2.81 o
  -2  10   3          0.43          3.06         0.29 o
  -1  10   3          0.00          5.75         5.13 o
   0  10   3          1.01          3.56         0.41 o
   1  10   3          2.63          4.10         1.71 o
   2  10   3          7.02          9.63         4.47 o
   3  10   3          1.28          5.70         2.95 o
   4  10   3          0.78          5.87         0.47 o
   5  10   3          0.42          6.92         0.36 o
   6  10   3          0.60          6.94         0.51 o
   7  10   3          0.23         -0.14         0.14 o
   8  10   3          0.00          1.43         0.23 o
  -8  11   3          0.13          2.01         0.59 o
  -7  11   3          0.08         -0.51         0.51 o
  -6  11   3          0.02          1.97         0.27 o
  -5  11   3          0.12          1.53         1.68 o
  -4  11   3          0.28          0.90         0.13 o
  -3  11   3          0.06          0.70         1.89 o
  -2  11   3          2.15          1.87         3.00 o
  -1  11   3          0.17          2.70         1.42 o
   0  11   3          0.31          8.04         0.55 o
   1  11   3          0.99          2.09         0.28 o
   3  11   3          3.57          4.46         1.78 o
   4  11   3          0.01         -0.25         1.76 o
   5  11   3          0.03          3.66         0.37 o
   6  11   3          0.22          2.90         0.33 o
   7  11   3          0.42         -0.58         1.17 o
   8  11   3          0.04          0.03         0.03 o
  -8  12   3          0.00          1.19         1.57 o
  -7  12   3          0.11          0.05         0.25 o
  -6  12   3          0.34          1.11         0.97 o
  -5  12   3          0.02          1.47         1.81 o
  -4  12   3          1.28          1.86         0.19 o
  -3  12   3          0.11          0.72         1.07 o
  -2  12   3          0.16          1.04         0.14 o
  -1  12   3          0.10          1.24         0.22 o
   0  12   3          0.13          0.28         0.10 o
   1  12   3          0.62          0.12         0.07 o
   2  12   3          0.66         -0.38         0.38 o
   3  12   3          0.06          3.03         2.36 o
   4  12   3          0.24          3.84         0.95 o
   5  12   3          0.91         -0.30         0.30 o
   6  12   3          0.02         -0.13         0.13 o
   7  12   3          0.02         -0.30         0.30 o
  -8  13   3          0.00          0.26         0.10 o
  -7  13   3          0.09         -0.19         0.19 o
  -6  13   3          0.00          1.68         2.18 o
  -5  13   3          0.80          0.46         0.21 o
  -4  13   3          0.01         -0.17         0.17 o
  -3  13   3          0.02         -0.36         0.36 o
  -2  13   3          0.12          1.03         0.35 o
  -1  13   3          0.57         -0.20         0.20 o
   0  13   3          0.30          5.96         5.71 o
   1  13   3          0.13          2.38         0.30 o
   2  13   3          0.08          1.97         0.27 o
   3  13   3          0.82         -0.20         0.67 o
   4  13   3          0.02         -1.03         1.25 o
   5  13   3          0.06          1.30         0.22 o
   6  13   3          0.01          0.16         0.08 o
   7  13   3          0.40          0.38         0.12 o
  -8  14   3          0.00          2.08         0.28 o
  -7  14   3          0.11          0.47         0.13 o
  -6  14   3          0.05         -0.32         0.32 o
  -5  14   3          0.06          0.14         0.07 o
  -4  14   3          0.00          0.96         0.19 o
  -2  14   3          0.08         -0.26         0.26 o
  -1  14   3          0.13         -0.24         0.24 o
   0  14   3          0.02          1.30         0.22 o
   1  14   3          0.04          0.04         0.04 o
   2  14   3          0.09          0.53         0.85 o
   3  14   3          0.01          1.37         0.23 o
   4  14   3          0.25          2.33         3.12 o
   5  14   3          0.39          0.69         0.16 o
   6  14   3          0.14          2.61         0.32 o
   7  14   3          0.05         -0.10         0.10 o
   8  14   3          0.07          1.99         0.28 o
  -7  15   3          0.01          2.40         0.30 o
  -6  15   3          0.04          1.50         0.24 o
  -1  15   3          0.17          0.43         0.13 o
   0  15   3          0.88          2.85         0.33 o
   1  15   3          0.17          2.53         0.31 o
   2  15   3          0.31         -0.28         0.28 o
   3  15   3          0.04         -0.54         2.08 o
   4  15   3          0.12          0.39         0.12 o
   5  15   3          0.02          1.78         0.26 o
   6  15   3          0.19          0.55         0.50 o
   8  15   3          0.10         -0.14         0.14 o
  -7  16   3          0.00          1.10         0.20 o
  -6  16   3          0.18          0.43         0.96 o
   2  16   3          0.33          3.26         0.35 o
   3  16   3          0.00          1.25         0.22 o
   4  16   3          0.11          5.80         0.47 o
   5  16   3          0.00         -0.28         0.28 o
   6  16   3          0.17         -0.20         0.20 o
   7  16   3          0.01          1.79         0.26 o
  -7  17   3          0.01          2.70         0.32 o
  -6  17   3          0.02         -0.22         0.22 o
  -5  17   3          0.01         -0.11         0.11 o
   4  17   3          0.10          4.13         0.40 o
   5  17   3          0.00          3.40         0.36 o
   7  17   3          0.06          6.55         0.50 o
  -6  18   3          0.03         -0.26         0.26 o
  -5  18   3          0.01          0.81         0.18 o
  -4  18   3          0.01          0.31         0.11 o
   6  18   3          0.02          3.38         0.36 o
 -10   0   4          0.46          1.59         0.25 o
   0   0   4         21.18         10.12         6.25 o
   2   0   4          2.07         12.37         2.67 o
   4   0   4          9.79          9.97         1.37 o
   6   0   4          1.09         12.76         0.88 o
   8   0   4          0.05          3.97         2.99 o
 -10   1   4          0.67          0.58         1.19 o
  -9   1   4          0.07          2.53         0.39 o
  -1   1   4         26.82         32.51         4.33 o
   0   1   4         12.48         20.36         1.58 o
   1   1   4         65.19         83.47         6.41 o
   2   1   4        125.89        112.79         7.44 o
   3   1   4         41.07         57.05         6.37 o
   4   1   4          0.29          7.13         3.35 o
   5   1   4          0.14         16.89         7.03 o
   6   1   4          1.38         13.55         2.87 o
   7   1   4          0.39          3.29         1.63 o
   8   1   4          0.67          2.67         0.64 o
   9   1   4          0.14          1.73         2.20 o
 -11   2   4          0.01         -0.18         0.18 o
 -10   2   4          0.18          1.12         0.32 o
  -9   2   4          1.62          2.44         0.22 o
  -3   2   4        143.19        126.29        26.31 o
  -2   2   4         52.51         46.14         3.70 o
  -1   2   4        363.13        193.57        48.77 o
   0   2   4         42.84         69.42         1.24 o
   1   2   4         39.09         32.64         5.30 o
   2   2   4         15.04        115.34         1.48 o
   3   2   4         81.06         57.78        24.12 o
   4   2   4          0.04          4.22         2.59 o
   5   2   4          2.92          5.84         1.48 o
   6   2   4         12.51         13.16         1.86 o
   7   2   4          0.43          2.18         0.76 o
   8   2   4          0.59          1.27         0.81 o
   9   2   4          0.31          1.50         1.07 o
 -11   3   4          0.43          1.80         0.26 o
 -10   3   4          0.32          1.51         0.55 o
  -9   3   4          0.17         -0.16         0.57 o
  -5   3   4          8.31         12.81         0.70 o
  -4   3   4          1.08         29.72        10.53 o
  -3   3   4        104.21         90.09        24.85 o
  -2   3   4        107.90        156.16        14.89 o
  -1   3   4         75.57        148.15         3.97 o
   0   3   4          5.20         28.69        20.02 o
   1   3   4        122.32        271.12        27.57 o
   2   3   4         10.33          9.01         0.41 o
   3   3   4          1.70          4.25         1.19 o
   4   3   4          1.76         11.11         5.05 o
   5   3   4          3.53          6.77         0.74 o
   6   3   4         10.38          5.06         1.89 o
   7   3   4          0.01          2.26         0.56 o
   8   3   4          0.19          1.94         1.14 o
   9   3   4          0.57          0.21         0.57 o
 -11   4   4          0.03          6.33         0.49 o
 -10   4   4          0.05          2.19         0.29 o
  -9   4   4          1.30          2.07         0.44 o
  -6   4   4          2.97          9.69         1.08 o
  -5   4   4         15.79         25.93         1.58 o
  -4   4   4         23.09         21.73         4.67 o
  -3   4   4          0.29         17.59         4.22 o
  -2   4   4          4.06         11.18         0.46 o
  -1   4   4          6.44          7.57         0.38 o
   0   4   4         37.01        201.47        10.41 o
   1   4   4         19.44         21.04         0.67 o
   2   4   4        138.45        137.49         1.90 o
   3   4   4          1.07          2.55         0.46 o
   4   4   4          0.54          4.91         1.64 o
   5   4   4          3.34          4.45         0.97 o
   6   4   4         13.37         13.76         6.50 o
   7   4   4          2.76          2.08         0.73 o
   8   4   4          0.93          3.30         1.35 o
   9   4   4          0.03         -0.09         0.32 o
 -11   5   4          0.26          3.52         0.37 o
 -10   5   4          0.10          3.87         1.60 o
  -9   5   4          0.02          0.71         0.47 o
  -8   5   4          1.32          4.97         2.83 o
  -7   5   4          1.03          7.79         5.44 o
  -6   5   4          0.81          3.58         0.26 o
  -5   5   4          2.66          4.00         0.53 o
  -4   5   4         25.09         39.69        20.51 o
  -3   5   4         13.21          7.67         0.38 o
  -2   5   4         84.25        135.61        30.04 o
  -1   5   4         10.49         21.93         0.65 o
   0   5   4          9.70         70.23        13.98 o
   1   5   4        135.12        196.24        14.96 o
   2   5   4          9.33         27.81        12.30 o
   3   5   4          0.02          4.05         0.49 o
   4   5   4          5.55          8.50         2.71 o
   5   5   4          4.65          9.14         0.89 o
   6   5   4          1.92          3.04         3.20 o
   7   5   4          1.14          0.81         2.01 o
   8   5   4          1.65          3.63         1.20 o
   9   5   4          0.41          1.28         1.05 o
 -11   6   4          0.03          2.39         0.30 o
 -10   6   4          0.36          5.27         0.45 o
  -9   6   4          0.05          4.19         1.79 o
  -8   6   4          0.81          1.13         1.17 o
  -7   6   4          0.27          3.95         0.65 o
  -6   6   4          0.23          1.81         0.36 o
  -5   6   4          1.99          3.27         0.83 o
  -4   6   4         10.50          6.56         0.88 o
  -3   6   4          0.13         18.29         2.77 o
  -2   6   4          3.90         21.43         2.62 o
  -1   6   4         74.33        101.19         9.55 o
   0   6   4         88.32        171.21       100.34 o
   1   6   4          5.64         13.79         5.67 o
   2   6   4          6.16          5.18         2.48 o
   3   6   4          6.28          4.24         1.31 o
   4   6   4          0.04          2.26         1.80 o
   5   6   4          2.17          1.36         0.16 o
   6   6   4          0.10          1.10         1.44 o
   7   6   4          0.42         -0.12         0.12 o
   8   6   4          0.02         -0.10         0.10 o
   9   6   4          0.08          1.06         0.20 o
 -10   7   4          0.33          4.17         0.40 o
  -9   7   4          0.00          1.17         0.90 o
  -8   7   4          0.44          2.18         1.00 o
  -7   7   4          0.01          3.43         1.36 o
  -6   7   4          1.77          2.84         1.25 o
  -5   7   4          0.01          2.71         3.26 o
  -4   7   4          4.57          5.98         1.80 o
  -3   7   4          0.94          4.53         2.30 o
  -2   7   4         16.71         10.49         4.36 o
  -1   7   4          4.65         20.08        11.57 o
   0   7   4          0.04          5.56         1.05 o
   1   7   4          3.16          2.08         1.39 o
   2   7   4          6.33         21.38         4.80 o
   3   7   4          1.27          3.36         1.65 o
   4   7   4         10.62          7.14         0.54 o
   5   7   4          2.64          2.62         1.52 o
   6   7   4          1.47          1.94         1.07 o
   7   7   4          0.17          0.52         0.87 o
   8   7   4          1.25          0.66         0.16 o
 -10   8   4          0.09          3.16         0.35 o
  -9   8   4          0.26          0.94         0.55 o
  -8   8   4          0.22          1.28         1.40 o
  -7   8   4          0.14          2.14         1.42 o
  -6   8   4          0.24          5.38         4.11 o
  -5   8   4          1.47          1.75         2.08 o
  -4   8   4          0.78          2.78         2.36 o
  -3   8   4          0.01          4.60         0.30 o
  -2   8   4          0.02          6.96         4.87 o
  -1   8   4          1.10          4.81         3.00 o
   0   8   4         68.10        130.39        60.13 o
   1   8   4          3.96          6.51         6.47 o
   2   8   4          6.18          1.47         0.73 o
   3   8   4         15.30          3.35         1.86 o
   4   8   4          0.26          4.39         2.40 o
   5   8   4          0.01          0.18         1.88 o
   6   8   4          0.13          0.68         0.16 o
   7   8   4          0.30          0.72         0.50 o
   8   8   4          0.11          0.96         0.19 o
 -10   9   4          0.01          1.67         0.25 o
  -9   9   4          0.01          1.03         0.87 o
  -8   9   4          0.00          1.74         0.69 o
  -7   9   4          0.52          1.64         2.19 o
  -6   9   4          0.13          2.16         0.27 o
  -5   9   4          0.38          2.35         1.15 o
  -4   9   4          1.22          7.66         0.83 o
  -3   9   4          4.59          3.59         0.71 o
  -2   9   4          2.85          3.86         2.03 o
  -1   9   4          0.44          4.74         0.68 o
   0   9   4          0.52          2.16         1.48 o
   1   9   4         32.24         15.27         5.42 o
   2   9   4          0.00          2.27         1.59 o
   4   9   4          2.85          0.97         0.98 o
   5   9   4          0.57          1.23         1.69 o
   6   9   4          0.00         -0.30         0.30 o
   7   9   4          0.00          1.65         1.18 o
 -11  10   4          0.02         -0.23         0.23 o
 -10  10   4          0.01          0.73         0.17 o
  -9  10   4          0.26          0.87         0.18 o
  -8  10   4          0.13          0.43         0.47 o
  -7  10   4          0.04          1.73         0.18 o
  -6  10   4          0.00          3.20         3.32 o
  -5  10   4          0.50          2.89         3.68 o
  -4  10   4          0.26          4.25         0.62 o
  -3  10   4          1.85          2.42         0.38 o
  -2  10   4          0.21          3.50         2.00 o
  -1  10   4          2.03          6.88         0.86 o
   0  10   4          0.22         25.81        21.00 o
   1  10   4          0.08         -1.26         1.26 o
   2  10   4          0.68         13.78        12.53 o
   3  10   4          4.46         -0.49         0.49 o
   4  10   4          0.26          1.67         2.58 o
   5  10   4          0.24         -0.18         0.18 o
   6  10   4          0.00          0.56         1.92 o
   7  10   4          0.70          0.55         0.14 o
   8  10   4          0.00          2.04         0.28 o
 -11  11   4          0.08          0.70         0.16 o
 -10  11   4          0.08          0.68         0.16 o
  -9  11   4          0.01          0.71         0.16 o
  -8  11   4          0.14          1.23         1.58 o
  -7  11   4          0.22          1.00         0.14 o
  -6  11   4          1.20          2.86         0.29 o
  -5  11   4          0.12          3.11         2.42 o
  -4  11   4          0.81          2.59         0.22 o
  -3  11   4          0.84          0.07         0.32 o
  -2  11   4          0.67          4.52         1.66 o
  -1  11   4          1.42          4.01         1.88 o
   0  11   4          1.02          3.41         0.63 o
   1  11   4          7.67          8.24         1.44 o
   2  11   4          0.04         -0.37         0.37 o
   3  11   4          0.56          0.34         1.02 o
   4  11   4          0.11          0.96         0.19 o
   5  11   4          0.12          0.53         0.35 o
   6  11   4          0.10         -0.01         0.02 o
   7  11   4          0.00         -0.65         0.65 o
  -8  12   4          0.32          0.26         2.45 o
  -7  12   4          0.01          2.65         0.32 o
  -6  12   4          0.41          1.20         0.21 o
  -5  12   4          0.72          1.32         0.22 o
  -4  12   4          1.28          3.89         1.73 o
  -3  12   4          0.79          1.86         3.06 o
  -2  12   4          0.52          3.21         3.32 o
  -1  12   4          1.05          2.82         0.33 o
   0  12   4          2.17         -0.78         1.22 o
   1  12   4          2.19          4.13         0.40 o
   2  12   4          0.00          3.35         0.52 o
   3  12   4          0.15          3.41         0.36 o
   4  12   4          0.08          3.00         0.34 o
   5  12   4          0.06          2.84         0.33 o
   6  12   4          0.11          2.56         0.31 o
   7  12   4          0.07          0.46         0.13 o
  -8  13   4          0.12          2.02         0.28 o
  -7  13   4          0.11         -0.01         0.02 o
  -6  13   4          0.44         -0.26         0.26 o
  -5  13   4          0.03         -0.24         0.24 o
  -4  13   4          0.21          3.48         0.36 o
  -3  13   4          0.17          1.45         0.24 o
  -2  13   4          0.86          0.99         1.82 o
  -1  13   4          0.02          3.01         0.61 o
   0  13   4          0.02          6.23         0.49 o
   1  13   4          0.06          0.97         0.28 o
   2  13   4          0.02          0.84         1.68 o
   3  13   4          0.00          0.81         0.18 o
   4  13   4          0.59          1.87         0.19 o
   5  13   4          0.00          0.24         0.09 o
   6  13   4          0.03          3.92         0.39 o
   7  13   4          0.02          3.21         2.14 o
  -7  14   4          0.00         -0.19         0.19 o
  -3  14   4          0.01         -0.28         0.28 o
  -2  14   4          0.35          2.24         0.29 o
  -1  14   4          0.18          2.88         0.33 o
   1  14   4          0.29          3.34         1.41 o
   2  14   4          0.04          1.12         0.21 o
   3  14   4          0.01         -0.11         0.11 o
   4  14   4          0.08          1.28         0.83 o
   5  14   4          0.00          0.97         0.14 o
   6  14   4          0.06          0.13         0.07 o
   7  14   4          0.08          1.60         0.25 o
  -7  15   4          0.33          4.32         0.41 o
  -1  15   4          0.02         -0.39         0.39 o
   1  15   4          0.18         -0.28         0.28 o
   2  15   4          0.03          1.00         0.20 o
   3  15   4          0.02          0.05         0.04 o
   4  15   4          0.11          0.45         1.05 o
   5  15   4          0.11         -0.28         0.28 o
   6  15   4          0.02         -0.23         0.23 o
   7  15   4          0.02          3.19         0.35 o
   2  16   4          0.03          2.40         0.30 o
   3  16   4          0.16         -0.13         0.13 o
   5  16   4          0.01          0.03         0.03 o
   6  16   4          0.02         -0.28         0.28 o
   7  16   4          0.17          0.95         0.19 o
   4  17   4          0.02          0.97         0.19 o
   6  17   4          0.01          0.21         0.09 o
   1   0   5         34.82        108.82         5.27 o
   3   0   5         33.21         62.43         1.09 o
   5   0   5         21.27          5.96         0.49 o
   7   0   5          1.24          0.20         1.88 o
   9   0   5          0.23          2.54         0.31 o
  -1   1   5          0.44         12.37         1.02 o
   0   1   5          3.82          3.01         1.03 o
   1   1   5         94.53         99.62        33.29 o
   2   1   5          8.00         10.51         0.50 o
   3   1   5        163.74         82.15         9.01 o
   4   1   5          1.65          7.16         1.26 o
   5   1   5          2.48         10.47         3.37 o
   6   1   5          2.79          0.93         1.43 o
   7   1   5          0.01          4.78         2.11 o
   8   1   5          0.16          1.45         0.39 o
   9   1   5          0.00          1.76         0.92 o
 -11   2   5          0.06         -0.12         0.12 o
  -3   2   5          1.22          5.90         3.61 o
  -2   2   5         36.03         32.01         1.09 o
  -1   2   5        226.14        306.08        41.30 o
   0   2   5          0.32          9.32         1.73 o
   1   2   5         87.35         98.16         4.99 o
   2   2   5         85.12         60.10         1.07 o
   3   2   5          5.48          7.46         2.65 o
   4   2   5         11.25         20.66         9.26 o
   5   2   5         21.22          9.08         1.37 o
   6   2   5          3.28          3.51         0.88 o
   7   2   5          0.21          0.03         0.69 o
   8   2   5          0.59          1.55         1.16 o
   9   2   5          0.00          0.02         0.12 o
 -11   3   5          0.00          1.45         0.23 o
  -5   3   5          0.97          4.66         0.42 o
  -4   3   5          0.51          7.41         1.27 o
  -3   3   5         14.82         54.08         2.62 o
  -2   3   5        159.26        127.67         9.41 o
  -1   3   5        138.55        233.53        79.78 o
   0   3   5         36.50         88.83         2.05 o
   1   3   5         25.06         94.18        18.99 o
   2   3   5          0.19          2.54         2.78 o
   3   3   5         21.80         19.44         7.52 o
   4   3   5         32.03         21.55         6.38 o
   5   3   5          0.53          2.84         1.07 o
   6   3   5         12.50          9.08         0.86 o
   7   3   5          0.02          1.60         0.40 o
   8   3   5          0.12          0.85         0.99 o
   9   3   5          0.00          2.26         1.71 o
 -11   4   5          0.06          0.55         0.14 o
  -6   4   5          1.54          7.84         0.55 o
  -5   4   5          0.78          5.35         1.94 o
  -4   4   5         28.36         25.00         0.87 o
  -3   4   5         20.92         70.46         6.33 o
  -2   4   5          9.92         22.84        15.61 o
  -1   4   5         50.74         46.63         3.68 o
   0   4   5         15.54         37.19         4.22 o
   1   4   5         13.55         19.15         0.60 o
   2   4   5         17.75          6.16         2.01 o
   3   4   5          6.83          2.72         2.92 o
   4   4   5          8.32          7.73         7.04 o
   5   4   5          1.94          5.68         3.55 o
   6   4   5          0.71          3.90         1.35 o
   7   4   5          0.00          1.76         0.60 o
   8   4   5          0.29          1.31         1.07 o
   9   4   5          0.40          4.52         0.42 o
 -11   5   5          0.01          3.67         0.37 o
  -8   5   5          0.98          7.06         0.52 o
  -7   5   5          0.03          4.53         2.26 o
  -6   5   5          0.49          4.72         3.38 o
  -5   5   5         14.72         16.01         0.55 o
  -4   5   5          7.19         28.58        15.52 o
  -3   5   5          0.57          3.92         1.44 o
  -2   5   5          2.57          3.86         1.23 o
  -1   5   5          4.53          6.67         0.38 o
   0   5   5         15.05        127.38         4.10 o
   1   5   5          5.58          5.46         2.02 o
   2   5   5         93.32         55.38         1.03 o
   3   5   5          1.61          2.51         0.81 o
   4   5   5          3.96          3.14         1.52 o
   5   5   5          1.53          1.53         1.86 o
   6   5   5          3.19         -0.25         1.03 o
   7   5   5          1.47          0.73         0.15 o
   8   5   5          0.03          0.74         0.08 o
   9   5   5          0.01         -1.26         1.26 o
 -11   6   5          0.32          0.25         0.10 o
 -10   6   5          0.02          1.22         0.22 o
  -9   6   5          0.13          4.81         0.30 o
  -8   6   5          0.00          4.22         2.07 o
  -7   6   5          1.07          1.77         0.18 o
  -6   6   5          1.71          4.82         0.33 o
  -5   6   5          0.91          4.42         1.28 o
  -4   6   5         21.93         20.56         5.88 o
  -3   6   5          6.17          6.31         3.46 o
  -2   6   5          4.65          4.40         0.73 o
  -1   6   5         21.97         29.95         4.72 o
   0   6   5         14.20          8.66         1.31 o
   1   6   5          6.35          4.33         1.38 o
   2   6   5          5.90         17.37         0.66 o
   3   6   5          0.03          2.97         0.83 o
   4   6   5          1.07          7.80         2.70 o
   5   6   5         11.28          1.63         2.21 o
   6   6   5          1.91          1.18         1.52 o
   7   6   5          0.18          0.56         0.89 o
   8   6   5          0.11         -0.17         0.17 o
   9   6   5          0.26          0.35         0.12 o
 -11   7   5          0.00          5.47         0.46 o
 -10   7   5          0.00          2.83         0.52 o
  -9   7   5          0.26          2.57         0.87 o
  -8   7   5          0.02          1.49         0.38 o
  -7   7   5          0.01         30.27        29.70 o
  -6   7   5          0.08          3.05         0.74 o
  -5   7   5          7.75          4.60         1.75 o
  -4   7   5          8.82          2.07         2.77 o
  -3   7   5          6.75          5.89         0.53 o
  -2   7   5          5.85          1.48         1.79 o
  -1   7   5         23.00         20.63         0.63 o
   0   7   5          0.70          1.21         4.14 o
   1   7   5          0.92          5.57         5.33 o
   2   7   5          4.30          5.20         3.07 o
   3   7   5          1.56         24.44         4.61 o
   4   7   5          5.40          9.87         3.24 o
   5   7   5          0.68          1.27         2.13 o
   6   7   5          0.00          1.43         0.69 o
   7   7   5          1.94          1.57         2.27 o
   8   7   5          0.32          0.50         0.14 o
   9   7   5          0.04         -0.15         0.15 o
 -11   8   5          0.09          3.28         0.35 o
 -10   8   5          0.14          3.46         1.05 o
  -9   8   5          0.02          1.18         0.48 o
  -8   8   5          0.01          1.87         0.19 o
  -7   8   5          0.99          1.40         0.16 o
  -6   8   5          0.03          3.09         1.27 o
  -5   8   5          0.45          2.36         1.13 o
  -4   8   5          4.49          3.70         0.67 o
  -3   8   5          4.99          8.50         1.58 o
  -2   8   5         10.98          4.56         3.75 o
  -1   8   5          9.10         14.92         3.83 o
   0   8   5         24.09         45.42         9.49 o
   1   8   5          0.45         17.38         6.39 o
   2   8   5          2.05          5.05         0.92 o
   3   8   5          1.22          1.87         0.76 o
   4   8   5          2.88          2.98         0.24 o
   5   8   5          3.13          3.44         1.39 o
   6   8   5          2.86          0.00         0.39 o
   7   8   5          0.20          1.24         0.22 o
 -11   9   5          0.01          1.27         0.44 o
 -10   9   5          0.05          1.41         1.39 o
  -9   9   5          0.02          2.65         2.85 o
  -8   9   5          0.55          1.43         1.31 o
  -7   9   5          0.03          1.13         1.72 o
  -6   9   5          0.31          2.97         0.24 o
  -5   9   5          3.75          9.94         1.47 o
  -4   9   5          6.56         10.89         2.09 o
  -3   9   5          3.09          2.22         1.14 o
  -2   9   5          1.15          1.51         0.99 o
  -1   9   5          0.09          1.04         2.26 o
   0   9   5          0.36          1.34         0.16 o
   1   9   5         11.18          9.35         0.59 o
   2   9   5         36.43         54.35        18.68 o
   3   9   5          0.24          2.39         0.30 o
   4   9   5          4.15          3.07         0.24 o
   5   9   5          0.06          0.60         1.28 o
   6   9   5          0.56          0.61         0.94 o
   7   9   5          0.04         -0.07         0.07 o
   8   9   5          0.22          0.72         0.17 o
 -11  10   5          0.02          1.68         0.25 o
 -10  10   5          0.12          3.37         0.36 o
  -9  10   5          0.00          0.18         0.59 o
  -8  10   5          0.10         -0.31         1.95 o
  -7  10   5          0.00          2.81         0.34 o
  -6  10   5          0.25          0.56         1.14 o
  -5  10   5          0.00          2.66         0.35 o
  -4  10   5          6.94          5.02         1.63 o
  -3  10   5          0.00          0.41         1.15 o
  -2  10   5          0.00          3.04         0.24 o
  -1  10   5          0.21          2.20         0.55 o
   0  10   5          1.83          5.48         2.17 o
   1  10   5          2.48         -0.05         1.57 o
   2  10   5          1.39          5.00         0.80 o
   4  10   5          0.50          1.55         0.18 o
   5  10   5          0.38          1.17         1.52 o
   6  10   5          0.52          0.71         0.16 o
   7  10   5          0.01          0.25         1.20 o
   8  10   5          0.30          1.21         0.21 o
 -10  11   5          0.03          1.02         0.20 o
  -9  11   5          0.08          4.15         0.40 o
  -8  11   5          0.19         -0.05         0.05 o
  -7  11   5          0.00          0.40         0.12 o
  -6  11   5          0.08         -0.40         1.80 o
  -5  11   5          0.08          1.05         2.22 o
  -4  11   5          0.01          4.35         4.32 o
  -3  11   5          0.04         -0.69         0.69 o
  -2  11   5          0.37          4.08         3.10 o
  -1  11   5          3.38          3.19         0.25 o
   0  11   5          1.30          2.70         0.23 o
   1  11   5          1.06          1.55         0.65 o
   2  11   5          0.84          2.66         1.45 o
   3  11   5          0.62          1.81         0.26 o
   4  11   5          0.48          1.01         1.36 o
   5  11   5          0.12         -0.02         0.03 o
   6  11   5          0.40          1.09         0.20 o
   7  11   5          0.31          2.38         0.30 o
  -8  12   5          0.06          2.72         0.32 o
  -7  12   5          0.28         -0.07         0.07 o
  -6  12   5          0.13          2.06         0.28 o
  -5  12   5          0.00          1.28         0.22 o
  -4  12   5          0.52          2.92         3.41 o
  -3  12   5          0.48          2.32         1.23 o
  -2  12   5          0.10          1.90         2.36 o
  -1  12   5          0.36          2.99         0.91 o
   0  12   5          0.68          1.90         0.34 o
   1  12   5          2.53          5.56         3.13 o
   2  12   5          0.20          2.28         0.29 o
   3  12   5          0.69          3.57         3.61 o
   4  12   5          0.16         -0.15         0.15 o
   5  12   5          0.64          0.82         0.18 o
   6  12   5          0.02         -0.14         0.14 o
   7  12   5          0.03          0.21         0.14 o
   8  12   5          0.04         -0.26         0.26 o
  -5  13   5          1.13          2.82         0.33 o
  -4  13   5          0.00          1.23         0.22 o
  -3  13   5          0.04         -0.27         0.27 o
  -2  13   5          0.10         -0.21         0.21 o
  -1  13   5          1.14          0.45         0.13 o
   0  13   5          0.38          1.10         0.15 o
   1  13   5          0.43          9.61         0.61 o
   2  13   5          0.83          6.02         2.24 o
   3  13   5          0.68          1.88         0.27 o
   4  13   5          0.00          0.39         1.39 o
   5  13   5          0.24          2.54         3.75 o
   6  13   5          0.00          0.65         0.16 o
   8  13   5          0.01          1.11         0.21 o
  -2  14   5          0.31          1.58         0.25 o
  -1  14   5          0.04          0.16         0.08 o
   0  14   5          0.64          3.73         0.38 o
   1  14   5          0.14          0.71         0.16 o
   2  14   5          0.05          4.19         3.54 o
   3  14   5          0.05          0.31         0.11 o
   4  14   5          0.46         11.16         0.65 o
   5  14   5          0.24         -0.35         0.35 o
   6  14   5          0.01          3.09         0.34 o
   8  14   5          0.08         -0.28         0.28 o
   0  15   5          0.14          1.74         0.26 o
   2  15   5          0.63         -0.39         0.39 o
   3  15   5          0.02         -0.08         0.08 o
   4  15   5          0.05         -0.28         0.28 o
   5  15   5          0.01         -0.36         0.36 o
   6  15   5          0.18          1.79         0.26 o
   4  16   5          0.26          0.26         0.10 o
   6  16   5          0.02          4.54         0.42 o
   5  17   5          0.01         -0.46         0.46 o
   6  17   5          0.12          1.25         0.22 o
   0   0   6        166.16         29.42        11.53 o
   2   0   6          0.00          9.30         3.02 o
   4   0   6          0.22          1.32         2.48 o
   6   0   6          3.78          0.74         3.00 o
   8   0   6          0.35         -0.09         0.09 o
  -1   1   6          6.78         20.82         9.65 o
   0   1   6         57.44         18.64         9.83 o
   1   1   6          1.81         20.96         6.72 o
   2   1   6          4.31          9.63         2.42 o
   3   1   6          6.12          5.03         0.63 o
   4   1   6          0.00          5.80         2.55 o
   5   1   6          1.02          1.52         0.68 o
   6   1   6          0.45          0.25         0.82 o
   7   1   6          2.60          2.16         1.18 o
   8   1   6          2.42         -0.36         0.36 o
   9   1   6          0.18          1.55         2.77 o
  -3   2   6          2.01         12.15         5.66 o
  -2   2   6         27.92         53.75         1.33 o
  -1   2   6         18.97         29.15         4.06 o
   0   2   6          1.34         14.51         6.52 o
   1   2   6         38.93         60.39        13.96 o
   2   2   6          1.37          4.69         2.64 o
   3   2   6          8.17         17.19         3.05 o
   4   2   6          7.96          6.73         2.47 o
   5   2   6          6.94          7.39         3.16 o
   6   2   6          0.26          6.60         3.07 o
   7   2   6          2.12          2.10         0.87 o
   8   2   6          0.33          0.90         0.37 o
   9   2   6          0.95          0.35         1.09 o
  -5   3   6          3.72          8.18         0.56 o
  -4   3   6         32.04         21.03         7.43 o
  -3   3   6         59.68         33.19         1.04 o
  -2   3   6         50.18         81.84         4.19 o
  -1   3   6          7.40         13.23         1.62 o
   0   3   6         52.81         31.84         2.38 o
   1   3   6          3.13         22.69         7.16 o
   2   3   6          3.42          6.79         0.36 o
   3   3   6          4.22         32.86         2.20 o
   4   3   6          1.04          9.72         4.01 o
   5   3   6          2.83         11.51         5.48 o
   6   3   6          2.38          3.93         0.96 o
   7   3   6          1.32          2.12         1.78 o
   8   3   6          0.03          1.73         1.16 o
   9   3   6          0.88          0.63         0.96 o
  -6   4   6          2.74          4.48         0.86 o
  -5   4   6          6.19         20.28        15.14 o
  -4   4   6         36.91         23.49         4.40 o
  -3   4   6          1.75          2.78         0.87 o
  -2   4   6          2.43          9.56         5.29 o
  -1   4   6         40.37         52.68        11.24 o
   0   4   6         75.08        120.36        32.89 o
   1   4   6          5.78          3.90         0.88 o
   2   4   6          1.82          5.81         5.03 o
   3   4   6          1.29          5.06         0.64 o
   4   4   6         21.94         27.78         6.51 o
   5   4   6          3.10          2.19         1.48 o
   6   4   6          0.71          1.97         1.39 o
   7   4   6          0.45          2.78         1.46 o
   8   4   6          0.18          2.36         1.40 o
   9   4   6          0.55          0.79         0.17 o
  -8   5   6          0.62          5.50         0.46 o
  -7   5   6          2.50          4.45         2.52 o
  -6   5   6          2.42          5.00         0.91 o
  -5   5   6          1.71         10.68         1.72 o
  -4   5   6         11.24         26.67         2.76 o
  -3   5   6          0.72          9.73         5.70 o
  -2   5   6         20.11          6.57         1.33 o
  -1   5   6         33.58         30.77         3.14 o
   0   5   6          4.22         17.95         2.83 o
   1   5   6          3.56          3.23         0.60 o
   2   5   6          0.01          2.00         1.23 o
   3   5   6          3.13          7.48         5.72 o
   4   5   6          0.38          2.87         1.89 o
   5   5   6          0.25          0.94         1.55 o
   6   5   6          2.45          9.50         5.55 o
   7   5   6          0.81          0.67         1.87 o
   8   5   6          1.03          2.18         1.75 o
   9   5   6          0.30          0.05         0.04 o
 -10   6   6          0.54          1.90         0.27 o
  -9   6   6          0.00          1.79         1.02 o
  -8   6   6          0.39          3.26         0.72 o
  -7   6   6          0.20          1.40         0.30 o
  -6   6   6          1.85          0.89         0.21 o
  -5   6   6          5.01         11.12         0.74 o
  -4   6   6         37.88         22.95         9.87 o
  -3   6   6          0.41          2.59         1.47 o
  -2   6   6          6.23          8.12         1.25 o
  -1   6   6          4.45          3.03         0.60 o
   0   6   6          0.42         39.82         6.17 o
   1   6   6          1.45         20.91         3.42 o
   2   6   6          0.75          3.16         3.47 o
   3   6   6          6.97         24.29         6.07 o
   4   6   6          1.27          5.64         2.09 o
   5   6   6          0.68          0.26         1.12 o
   6   6   6          0.17         -0.85         0.85 o
   7   6   6          0.01         -0.45         1.55 o
   8   6   6          0.01          1.05         0.20 o
   9   6   6          0.01         -0.22         0.22 o
 -11   7   6          0.04          4.61         0.42 o
 -10   7   6          0.28          1.84         0.42 o
  -9   7   6          0.02          1.75         0.94 o
  -8   7   6          0.18          1.79         1.03 o
  -7   7   6          0.17          3.04         0.78 o
  -6   7   6          0.00          2.42         0.51 o
  -5   7   6          2.00         15.32         4.42 o
  -4   7   6          0.40          8.90         5.61 o
  -3   7   6          0.52          1.77         0.18 o
  -2   7   6          1.83          7.85         3.18 o
  -1   7   6         13.16         10.01         1.03 o
   0   7   6         12.35         12.53         3.44 o
   1   7   6          0.04          4.09         2.65 o
   2   7   6          2.07          6.30         1.32 o
   3   7   6          2.88          5.72         0.47 o
   4   7   6          1.09         -0.50         0.50 o
   5   7   6          1.06          0.91         1.85 o
   6   7   6          1.17          0.00         0.53 o
   7   7   6          0.20          1.24         0.22 o
   8   7   6          0.61          0.64         0.16 o
 -12   8   6          0.03          1.98         0.27 o
 -11   8   6          0.00          2.78         1.66 o
 -10   8   6          0.13          2.16         2.51 o
  -9   8   6          0.44          0.66         0.13 o
  -8   8   6          0.03          2.64         0.22 o
  -7   8   6          0.23          2.80         1.58 o
  -6   8   6          0.60          1.73         0.18 o
  -5   8   6          0.06          0.42         0.85 o
  -4   8   6          5.93          7.45         2.68 o
  -3   8   6          0.70          8.41         5.16 o
  -2   8   6          0.07          2.87         1.07 o
  -1   8   6          0.90          2.24         0.89 o
   0   8   6          2.14         12.64         2.26 o
   1   8   6          4.89          5.42         5.11 o
   2   8   6          3.06          3.30         1.43 o
   3   8   6          3.83          3.64         0.26 o
   4   8   6          0.72          2.12         1.55 o
   5   8   6          1.02          1.19         0.15 o
   6   8   6          0.05          1.11         0.21 o
   7   8   6          0.08          3.21         0.95 o
 -11   9   6          0.19          0.96         1.03 o
 -10   9   6          0.01          1.24         1.59 o
  -9   9   6          0.00          0.79         0.67 o
  -8   9   6          0.01          1.88         0.97 o
  -7   9   6          1.44          1.80         2.11 o
  -6   9   6          0.06          1.31         0.20 o
  -5   9   6          0.18          2.09         1.03 o
  -4   9   6          0.02          0.14         1.08 o
  -3   9   6          0.15          3.68         1.10 o
  -2   9   6          0.01          6.39         5.86 o
  -1   9   6          0.02         14.36        14.59 o
   0   9   6          3.06          4.86         1.65 o
   1   9   6          2.35          3.10         1.80 o
   2   9   6          1.44          0.41         1.11 o
   3   9   6          7.30          0.78         1.33 o
   4   9   6          0.00          0.40         1.95 o
   5   9   6          0.23          5.62         0.46 o
   6   9   6          0.00          1.49         0.24 o
   7   9   6          0.00          0.21         0.09 o
 -11  10   6          0.00          2.21         0.29 o
 -10  10   6          0.02          1.41         0.23 o
  -9  10   6          0.34         -0.04         0.34 o
  -8  10   6          0.07          0.46         0.95 o
  -7  10   6          0.04          1.13         0.15 o
  -6  10   6          0.02          0.65         2.26 o
  -5  10   6          0.00          0.94         0.35 o
  -4  10   6          0.22          1.00         1.52 o
  -3  10   6          0.20          1.26         0.66 o
  -2  10   6          0.04          0.29         0.96 o
  -1  10   6          1.78          0.77         1.39 o
   0  10   6          2.09          4.14         2.54 o
   1  10   6          2.09         11.89         3.55 o
   2  10   6          1.79         13.12         8.53 o
   3  10   6          0.55          3.59         2.82 o
   4  10   6          0.54          3.74         0.98 o
   5  10   6          0.57         -0.11         0.11 o
   6  10   6          0.28          0.44         0.13 o
   7  10   6          0.21          1.64         0.58 o
   8  10   6          0.02          3.61         0.37 o
  -9  11   6          0.03          2.50         0.31 o
  -8  11   6          0.18         -0.36         0.36 o
  -7  11   6          0.28          2.37         0.30 o
  -6  11   6          0.19          0.08         1.56 o
  -5  11   6          0.10          0.50         0.49 o
  -4  11   6          0.16          1.79         2.09 o
  -3  11   6          1.87          3.05         0.69 o
  -2  11   6          0.26          0.82         1.24 o
  -1  11   6          0.10          1.23         0.98 o
   0  11   6          0.01          1.41         0.23 o
   1  11   6          1.48         -0.32         0.32 o
   2  11   6          0.33          4.74         1.46 o
   3  11   6          1.02          1.34         0.62 o
   4  11   6          0.00          2.52         0.31 o
   5  11   6          0.07          1.99         0.28 o
   6  11   6          0.02          0.80         0.17 o
   7  11   6          0.00          0.48         0.13 o
   8  11   6          0.24         -0.22         0.22 o
  -7  12   6          0.00          0.93         0.19 o
  -6  12   6          0.84          1.46         0.24 o
  -5  12   6          0.00          2.52         0.31 o
  -4  12   6          0.55          0.11         0.54 o
  -3  12   6          0.07          0.87         1.33 o
  -2  12   6          0.06          1.33         0.16 o
  -1  12   6          0.41          3.54         1.32 o
   0  12   6          0.54          1.26         0.22 o
   1  12   6          0.85          0.16         0.08 o
   2  12   6          0.11          3.26         1.90 o
   3  12   6          0.11         -0.01         0.02 o
   4  12   6          0.01         -0.15         0.15 o
   5  12   6          0.02          0.50         0.14 o
   6  12   6          0.39          2.06         0.73 o
   7  12   6          0.03          3.20         0.35 o
   8  12   6          0.00         -0.21         0.21 o
  -4  13   6          0.40          1.27         0.22 o
  -2  13   6          0.22          2.75         0.32 o
  -1  13   6          0.10          1.33         0.37 o
   0  13   6          0.42          0.81         0.18 o
   1  13   6          0.41          0.43         0.75 o
   2  13   6          0.00          2.82         0.33 o
   3  13   6          0.01          0.24         0.10 o
   4  13   6          0.15         -0.39         0.49 o
   5  13   6          0.02          2.45         0.31 o
   6  13   6          0.00          0.03         0.03 o
   7  13   6          0.07          0.39         0.12 o
  -1  14   6          0.04          0.84         0.18 o
   0  14   6          0.40          3.34         0.36 o
   1  14   6          0.09         -0.15         0.15 o
   2  14   6          0.34          1.06         1.43 o
   3  14   6          0.00          0.01         0.02 o
   4  14   6          0.00          2.36         0.30 o
   5  14   6          0.05          1.71         0.63 o
   6  14   6          0.11          2.21         0.29 o
   7  14   6          0.07         -0.11         0.11 o
   2  15   6          0.00         -0.07         0.07 o
   4  15   6          0.07          1.04         1.77 o
   5  15   6          0.20          2.70         0.32 o
   6  15   6          0.01         -0.14         0.14 o
   7  15   6          0.11         -0.01         0.02 o
   5  16   6          0.05          0.89         0.18 o
   7  16   6          0.12          1.73         0.26 o
   1   0   7         35.28         21.16         7.83 o
   3   0   7         10.71          9.30         2.89 o
   5   0   7          1.05          2.88         3.60 o
   7   0   7          1.59          3.75         0.27 o
   9   0   7          0.10         -0.12         0.12 o
  -1   1   7          2.84         17.79         1.09 o
   0   1   7         44.32         40.56         1.19 o
   1   1   7         29.20         30.25        16.01 o
   2   1   7         34.30         48.88         4.44 o
   3   1   7         15.92          5.57         2.39 o
   4   1   7          2.85          4.96         1.47 o
   5   1   7          0.01          4.01         0.70 o
   6   1   7          3.51          3.96         0.65 o
   7   1   7          0.07          1.85         0.70 o
   8   1   7          0.26          0.67         0.69 o
   9   1   7          0.01          0.83         1.38 o
  -3   2   7          0.00          5.51         5.24 o
  -2   2   7          0.05         16.76        10.13 o
  -1   2   7         29.64          9.94         2.78 o
   0   2   7         46.24         70.20         4.08 o
   1   2   7         13.38         10.66         6.04 o
   2   2   7          0.10          8.28         5.23 o
   3   2   7          9.08          3.80         0.62 o
   4   2   7         20.06         28.51         6.30 o
   5   2   7          2.14          3.33         2.62 o
   6   2   7          1.24          3.25         0.70 o
   7   2   7          0.14          0.78         0.60 o
   8   2   7          0.01          1.24         1.98 o
   9   2   7          0.00          1.83         0.26 o
  -5   3   7          2.56          2.86         0.33 o
  -4   3   7          4.28          4.73         1.78 o
  -3   3   7         22.75          9.11         3.33 o
  -2   3   7         50.87         27.22         7.36 o
  -1   3   7          8.05          6.31         2.08 o
   0   3   7         11.70         27.42         3.36 o
   1   3   7         10.12         10.54         2.97 o
   2   3   7          3.10          5.46         5.34 o
   3   3   7         13.94         12.37         2.58 o
   4   3   7          0.23          1.53         2.63 o
   5   3   7          3.06         11.41         5.69 o
   6   3   7          5.18          1.44         0.84 o
   7   3   7          0.01          3.11         2.20 o
   8   3   7          0.24          0.28         0.79 o
   9   3   7          0.01          0.51         0.14 o
  -6   4   7          2.37          6.60         0.39 o
  -5   4   7          3.59         10.36         0.44 o
  -4   4   7         26.67         44.79        23.24 o
  -3   4   7          1.60          8.97         3.76 o
  -2   4   7         15.04         26.12         2.43 o
  -1   4   7         10.97         10.79         5.94 o
   0   4   7         15.57         10.02         2.24 o
   1   4   7          0.55          5.00         1.82 o
   2   4   7         17.80         25.42         1.11 o
   3   4   7         35.04         24.98         0.78 o
   4   4   7          2.70          7.30         6.74 o
   5   4   7          0.64          1.84         0.36 o
   6   4   7          0.92          2.97         2.21 o
   7   4   7          0.62          1.41         0.83 o
   8   4   7          0.10          2.52         1.93 o
   9   4   7          0.04          0.16         0.08 o
  -8   5   7          0.05          4.90         0.43 o
  -7   5   7          1.95          0.40         0.20 o
  -6   5   7          1.27          2.99         0.34 o
  -5   5   7          0.35          4.25         0.99 o
  -4   5   7          0.60         10.24         2.46 o
  -3   5   7          0.48         11.48         4.43 o
  -2   5   7          6.44          9.34         0.67 o
  -1   5   7         16.24         31.52         5.25 o
   0   5   7         17.14         15.33         2.99 o
   1   5   7          7.32          1.84         0.75 o
   2   5   7         13.51          3.36         4.10 o
   3   5   7         15.06          5.00         2.75 o
   4   5   7          1.88          5.26         2.16 o
   5   5   7          0.01         -0.07         0.07 o
   6   5   7          1.02          3.83         2.37 o
   7   5   7          0.06         -0.22         0.22 o
   8   5   7          0.01         -0.30         2.19 o
 -10   6   7          0.01          1.66         0.25 o
  -9   6   7          0.03          3.98         0.28 o
  -8   6   7          0.09          2.95         0.48 o
  -7   6   7          0.02          1.70         1.05 o
  -6   6   7          1.06          1.40         1.24 o
  -5   6   7          5.10         15.35         2.99 o
  -4   6   7          1.15          4.71         0.36 o
  -3   6   7          6.90          8.90         3.42 o
  -2   6   7          1.40          4.26         1.18 o
  -1   6   7          6.84          2.02         1.08 o
   0   6   7         13.03          5.01         4.42 o
   1   6   7         17.53          9.50         2.46 o
   2   6   7          5.34          1.25         2.21 o
   3   6   7          1.88          9.01         1.12 o
   4   6   7          3.66         15.41         1.33 o
   5   6   7          4.43          5.87         0.33 o
   6   6   7          0.19          4.11         3.84 o
   7   6   7          0.71          0.90         0.19 o
 -11   7   7          0.04          2.54         0.31 o
 -10   7   7          0.04          2.91         1.53 o
  -9   7   7          0.35          1.89         0.19 o
  -8   7   7          0.01          1.18         0.34 o
  -7   7   7          0.02          1.49         2.02 o
  -6   7   7          0.43          2.70         0.23 o
  -5   7   7          3.30          3.63         3.24 o
  -4   7   7          1.22          0.12         0.94 o
  -3   7   7         12.27          5.98         0.47 o
  -2   7   7          2.02         13.54         6.75 o
  -1   7   7          1.41          7.75         0.89 o
   0   7   7          2.88         25.67         1.40 o
   1   7   7          4.06          3.73         0.49 o
   2   7   7          5.04          1.35         0.62 o
   3   7   7         33.72         18.94         7.86 o
   4   7   7          1.45         -0.10         0.42 o
   5   7   7          0.55         -0.29         0.96 o
   6   7   7          0.01         -0.10         0.10 o
   7   7   7          0.20          0.10         1.18 o
   8   7   7          0.03          0.77         0.17 o
 -11   8   7          0.05          2.12         1.17 o
 -10   8   7          0.08          9.43         8.91 o
  -9   8   7          0.00          0.51         1.07 o
  -8   8   7          0.20          0.71         0.18 o
  -7   8   7          0.11          1.00         0.44 o
  -6   8   7          0.11          1.97         0.88 o
  -5   8   7          1.18          1.19         0.15 o
  -4   8   7          0.26          0.93         1.47 o
  -3   8   7          1.39          3.12         0.60 o
  -2   8   7          1.28          3.07         0.43 o
  -1   8   7          0.53          2.67         0.33 o
   0   8   7         12.67          9.73         1.00 o
   1   8   7          0.09          0.47         0.78 o
   2   8   7          0.73          3.86         0.77 o
   3   8   7          0.43          3.04         3.17 o
   4   8   7          2.48          0.98         0.26 o
   5   8   7          1.91          3.13         0.24 o
   6   8   7          1.31         -0.15         0.15 o
   7   8   7          0.80          2.28         0.23 o
 -11   9   7          0.01          1.03         0.14 o
 -10   9   7          0.08          2.30         1.70 o
  -9   9   7          0.06          0.52         0.27 o
  -8   9   7          0.03         -0.09         0.96 o
  -7   9   7          0.00          0.84         1.18 o
  -6   9   7          0.26          1.55         0.35 o
  -5   9   7          0.13          3.98         1.10 o
  -4   9   7          0.47          0.53         0.26 o
  -3   9   7          0.96          3.55         1.80 o
  -2   9   7          1.75          0.64         0.62 o
  -1   9   7          0.11          1.52         1.97 o
   0   9   7          0.24          0.00         0.08 o
   1   9   7          0.45          3.75         2.19 o
   2   9   7          5.77          5.50         1.62 o
   3   9   7          0.18         -0.17         0.65 o
   4   9   7          0.47          0.50         0.83 o
   5   9   7          0.02          0.45         0.13 o
   6   9   7          1.53          1.45         0.23 o
   7   9   7          0.01          0.69         0.16 o
 -10  10   7          0.04          0.27         0.10 o
  -9  10   7          0.01          1.55         0.24 o
  -8  10   7          0.40          0.49         0.34 o
  -7  10   7          0.01          1.44         0.20 o
  -6  10   7          0.22          0.83         0.18 o
  -5  10   7          0.08          1.11         0.20 o
  -4  10   7          0.19          3.35         1.50 o
  -3  10   7          0.98          6.84         5.23 o
  -2  10   7          0.05         -0.70         0.70 o
  -1  10   7          0.81          0.12         0.37 o
   0  10   7          3.89          7.78         5.80 o
   1  10   7          5.97          8.61         4.83 o
   2  10   7          2.22          1.66         0.25 o
   4  10   7          1.70          3.72         0.38 o
   5  10   7          0.01          1.33         0.23 o
   6  10   7          0.32         -0.25         0.25 o
   7  10   7          0.16          2.70         0.32 o
  -8  11   7          0.04         -0.28         0.28 o
  -7  11   7          0.03          0.31         0.11 o
  -6  11   7          0.32          2.51         1.98 o
  -5  11   7          0.38         -0.19         0.77 o
  -4  11   7          0.00          1.06         1.51 o
  -3  11   7          1.09          1.09         0.78 o
  -2  11   7          0.10         -0.84         0.84 o
  -1  11   7          2.15          2.26         1.66 o
   0  11   7          0.14          6.48         3.74 o
   1  11   7          0.82          2.44         0.22 o
   2  11   7          0.03          2.55         0.50 o
   3  11   7          1.37         -0.33         0.33 o
   4  11   7          0.06          2.27         0.29 o
   5  11   7          0.02          0.37         0.12 o
   6  11   7          1.37          1.93         0.27 o
   7  11   7          0.08          0.55         0.35 o
   8  11   7          0.00         -0.19         0.19 o
  -5  12   7          0.52          3.37         0.36 o
  -4  12   7          0.02         -0.17         0.17 o
  -3  12   7          1.51          1.20         1.85 o
  -2  12   7          0.00          0.71         0.39 o
  -1  12   7          0.10          0.33         0.64 o
   0  12   7          0.24          1.17         1.58 o
   1  12   7          1.12         -0.10         0.10 o
   2  12   7          0.33         -0.42         0.42 o
   3  12   7          0.31          2.68         0.32 o
   4  12   7          0.29          1.63         0.25 o
   5  12   7          0.28          1.33         0.23 o
   6  12   7          0.01         -0.19         0.19 o
   7  12   7          0.12          0.62         0.15 o
  -3  13   7          0.07         -0.19         0.19 o
  -2  13   7          0.28         -0.09         0.09 o
  -1  13   7          1.28          2.40         0.30 o
   0  13   7          0.41          1.89         0.19 o
   1  13   7          0.33         -0.31         0.31 o
   2  13   7          0.37          1.81         2.81 o
   3  13   7          0.35          0.75         0.17 o
   4  13   7          0.02         -0.22         0.22 o
   5  13   7          0.07         -0.08         1.09 o
   6  13   7          0.04          1.88         0.27 o
   8  13   7          0.01          1.62         0.25 o
   1  14   7          0.01         -0.23         0.23 o
   2  14   7          0.00          0.31         0.73 o
   3  14   7          0.14          0.87         0.18 o
   4  14   7          0.10         -0.32         0.32 o
   5  14   7          0.08         -0.28         0.28 o
   6  14   7          0.00         -0.06         0.06 o
   2  15   7          0.32          1.80         0.26 o
   3  15   7          0.01          0.47         0.13 o
   5  15   7          0.03         -0.08         0.08 o
   6  15   7          0.16          1.72         0.80 o
   7  15   7          0.00         -0.19         0.19 o
   6  16   7          0.00         -0.14         0.14 o
   7  16   7          0.01          0.54         0.14 o
   0   0   8          0.01          2.82         2.56 o
   2   0   8         11.78         25.16         2.22 o
   4   0   8          0.18          5.72         5.26 o
   6   0   8          0.95          4.10         0.28 o
   8   0   8          0.10          1.63         0.25 o
  -1   1   8          8.64         12.75         0.91 o
   0   1   8          2.90          7.69         0.43 o
   1   1   8          1.46          5.30         0.32 o
   2   1   8          4.04          5.90         3.19 o
   3   1   8          2.47          6.89         2.88 o
   4   1   8         40.80          9.90         2.09 o
   5   1   8          1.06          1.22         0.47 o
   6   1   8          0.02          0.48         0.31 o
   7   1   8          0.03          1.15         0.87 o
   8   1   8          2.83          0.95         0.51 o
  -3   2   8          3.92          6.68         1.10 o
  -2   2   8          7.57          6.18         4.32 o
  -1   2   8         20.85         40.95         2.67 o
   0   2   8          1.63          9.36         2.22 o
   1   2   8         39.16         61.35         5.80 o
   2   2   8         18.10         15.17         2.87 o
   3   2   8          1.06          1.96         1.58 o
   4   2   8          0.36          4.09         0.89 o
   5   2   8         24.88         12.94         4.69 o
   6   2   8          0.37          3.03         1.84 o
   7   2   8          0.66          0.92         1.04 o
   8   2   8          0.01          0.27         1.23 o
  -5   3   8          1.50          5.78         0.47 o
  -4   3   8          7.37          6.29         3.93 o
  -3   3   8         14.32         10.17         0.44 o
  -2   3   8          1.97         13.85         3.29 o
  -1   3   8         19.51         25.90         1.00 o
   0   3   8          8.88         11.74         2.56 o
   1   3   8          2.99          3.45         0.88 o
   2   3   8          0.43          2.19         3.05 o
   3   3   8          1.11          7.27         6.39 o
   4   3   8          8.77         13.83         9.51 o
   5   3   8          1.69          4.79         1.67 o
   6   3   8          0.12          0.74         1.57 o
   7   3   8          0.56          2.92         1.18 o
   8   3   8          0.00          0.08         0.05 o
  -6   4   8          1.26          3.27         0.94 o
  -5   4   8          0.05          5.43         0.57 o
  -4   4   8         12.07         20.97         1.85 o
  -3   4   8          5.49          7.46         3.04 o
  -2   4   8          5.65          4.50         3.25 o
  -1   4   8          2.22          4.52         1.43 o
   0   4   8          2.83         11.88         4.36 o
   1   4   8         43.56         21.23         5.92 o
   2   4   8          3.14          3.88         1.15 o
   3   4   8          5.50         11.27         0.68 o
   4   4   8          0.11          2.11         5.34 o
   5   4   8          2.36          0.43         0.97 o
   6   4   8          0.00          2.05         2.34 o
   7   4   8          1.12          1.77         1.80 o
   8   4   8          0.00         -0.20         0.20 o
  -8   5   8          0.54          2.39         0.30 o
  -7   5   8          0.01          4.27         1.42 o
  -6   5   8          0.30          2.43         0.56 o
  -5   5   8          1.48          3.64         3.19 o
  -4   5   8          3.81          6.31         2.49 o
  -3   5   8          4.08          6.11         0.45 o
  -2   5   8          0.01          5.86         3.68 o
  -1   5   8          4.39          7.62         7.70 o
   0   5   8          6.70          5.84         4.27 o
   1   5   8         15.86         11.20         2.18 o
   2   5   8          2.78          2.67         2.20 o
   3   5   8          2.48          2.51         1.54 o
   4   5   8          1.15          2.02         1.58 o
   5   5   8          0.08          2.80         1.36 o
   6   5   8          0.18          0.03         0.03 o
   7   5   8          0.35         -0.13         0.13 o
   8   5   8          0.69         -0.38         0.38 o
 -10   6   8          0.49          3.00         0.34 o
  -9   6   8          0.01          2.60         0.38 o
  -8   6   8          0.29          4.33         1.85 o
  -7   6   8          0.84          0.05         0.34 o
  -6   6   8          3.25          3.08         0.26 o
  -5   6   8          1.23          1.16         0.15 o
  -4   6   8          1.83         15.62         0.68 o
  -3   6   8          0.94          5.98         1.42 o
  -2   6   8          9.50         11.09         3.23 o
  -1   6   8          8.91          4.77         5.49 o
   0   6   8          5.21          2.84         0.23 o
   1   6   8         13.90         11.32         3.11 o
   2   6   8          4.33          5.01         1.51 o
   3   6   8          0.02          2.31         1.17 o
   4   6   8          0.05          0.35         0.74 o
   5   6   8          0.09          1.57         0.57 o
   6   6   8          0.05          1.85         0.27 o
   7   6   8          0.04         -0.26         0.26 o
   8   6   8          0.08         -0.25         0.25 o
 -10   7   8          0.03          5.86         1.86 o
  -9   7   8          0.01          3.55         0.26 o
  -8   7   8          0.49          2.59         1.29 o
  -7   7   8          0.72          0.34         1.53 o
  -6   7   8          0.02          4.11         1.10 o
  -5   7   8          0.25          1.88         2.45 o
  -4   7   8          0.59          2.62         0.22 o
  -3   7   8          1.26          6.28         3.55 o
  -2   7   8          0.12          2.89         0.71 o
  -1   7   8          0.02          2.75         1.11 o
   0   7   8         21.99          6.73         1.20 o
   1   7   8          3.32          2.36         3.11 o
   2   7   8         25.20         23.92        13.53 o
   3   7   8          1.24          2.65         0.79 o
   4   7   8          0.40          3.62         2.20 o
   5   7   8          0.28          1.02         0.72 o
   6   7   8          0.01         -0.26         0.26 o
   7   7   8          0.20          1.23         0.22 o
 -11   8   8          0.03          2.98         0.34 o
 -10   8   8          0.20          1.43         0.20 o
  -9   8   8          0.41          0.76         1.10 o
  -8   8   8          0.03          0.87         0.30 o
  -7   8   8          0.01          4.11         0.28 o
  -6   8   8          1.10          2.85         1.91 o
  -5   8   8          0.30          1.50         0.35 o
  -4   8   8          0.93          3.10         2.68 o
  -3   8   8          0.20          0.07         1.84 o
  -2   8   8          4.06          1.70         1.02 o
  -1   8   8          0.04          1.10         0.73 o
   0   8   8          2.02          7.07         3.84 o
   1   8   8         14.90         11.72         3.86 o
   2   8   8          0.70          2.05         0.98 o
   3   8   8          0.64          1.11         1.61 o
   4   8   8          0.28          4.28         0.40 o
   5   8   8          0.58          3.30         0.25 o
   6   8   8          0.02          0.16         0.08 o
   7   8   8          0.32          3.33         0.36 o
   8   8   8          0.02          1.88         0.27 o
 -11   9   8          0.25          0.50         0.14 o
 -10   9   8          0.00         -0.07         0.07 o
  -9   9   8          0.04          2.50         1.77 o
  -8   9   8          0.10          3.67         3.98 o
  -7   9   8          0.87          1.00         2.79 o
  -6   9   8          0.09          1.52         1.86 o
  -5   9   8          0.24          1.58         2.22 o
  -4   9   8          0.01          3.20         1.26 o
  -3   9   8          0.12          0.41         0.78 o
  -2   9   8          0.33          2.94         0.47 o
  -1   9   8          2.48          0.02         0.61 o
   0   9   8          0.63          3.52         0.26 o
   1   9   8          0.09          0.01         0.60 o
   2   9   8          4.04          4.27         3.01 o
   3   9   8          0.85          1.22         0.15 o
   4   9   8          0.00          0.46         0.19 o
   5   9   8          0.14         -0.22         0.22 o
   6   9   8          0.01         -0.06         0.06 o
   7   9   8          0.55          0.05         1.47 o
   8   9   8          0.04          0.77         0.17 o
  -8  10   8          0.04         -0.16         0.16 o
  -7  10   8          0.14          0.14         0.05 o
  -6  10   8          0.04          1.80         0.19 o
  -5  10   8          0.34          1.68         2.04 o
  -4  10   8          0.43          6.34         4.17 o
  -3  10   8          0.06          1.52         1.95 o
  -2  10   8          0.23          1.41         0.41 o
  -1  10   8          0.00          0.83         1.47 o
   0  10   8          0.02          0.35         0.70 o
   1  10   8         11.14          9.65         4.64 o
   2  10   8          0.43          2.38         0.36 o
   3  10   8          0.28         -0.05         0.05 o
   4  10   8          0.00          1.46         0.24 o
   5  10   8          0.83          1.07         0.20 o
   6  10   8          0.41          2.14         0.35 o
   7  10   8          0.43          1.44         0.23 o
   8  10   8          0.03         -0.22         0.22 o
  -6  11   8          0.07          0.41         0.12 o
  -5  11   8          0.15         -0.32         0.32 o
  -4  11   8          0.18          0.99         0.14 o
  -3  11   8          0.40         -0.11         0.11 o
  -2  11   8          0.01          1.85         2.17 o
  -1  11   8          0.40          0.89         0.14 o
   0  11   8          0.32          1.12         2.10 o
   1  11   8          0.55          1.64         0.25 o
   2  11   8          0.09          0.82         0.18 o
   3  11   8          0.43          0.14         0.07 o
   4  11   8          0.83          3.33         0.36 o
   5  11   8          0.00          2.19         0.29 o
   6  11   8          0.05          0.05         0.04 o
   7  11   8          0.01          1.02         0.20 o
  -4  12   8          0.02          0.49         0.14 o
  -3  12   8          0.03          1.41         0.23 o
  -2  12   8          0.91          2.62         0.22 o
  -1  12   8          0.00         -0.18         0.18 o
   0  12   8          0.03          1.16         0.52 o
   1  12   8          0.57          2.12         0.28 o
   2  12   8          0.42          0.32         0.11 o
   3  12   8          0.00         -0.21         0.21 o
   4  12   8          0.08         -0.16         0.16 o
   5  12   8          0.05          2.73         0.32 o
   6  12   8          0.45         -0.14         0.14 o
   0  13   8          0.29          1.68         0.25 o
   1  13   8          0.05          0.49         0.14 o
   2  13   8          0.17          2.19         0.20 o
   3  13   8          0.04         -0.14         0.14 o
   4  13   8          0.67          1.33         0.23 o
   5  13   8          0.02          2.57         0.31 o
   6  13   8          0.02          0.79         0.17 o
   7  13   8          0.14          1.33         0.22 o
   8  13   8          0.28         -0.20         0.20 o
   1  14   8          0.00         -0.32         0.32 o
   2  14   8          0.19          3.90         0.39 o
   3  14   8          0.07          1.22         0.22 o
   4  14   8          0.00          0.50         0.14 o
   5  14   8          0.27         -0.11         0.11 o
   6  14   8          0.05         -0.20         0.20 o
   3  15   8          0.18          1.34         0.23 o
   4  15   8          0.03         -0.32         0.32 o
   5  15   8          0.05          0.99         0.19 o
   6  16   8          0.03         -0.07         0.07 o
   1   0   9         14.64          8.65         5.27 o
   3   0   9         22.42          4.80         3.16 o
   5   0   9         19.72         32.01        21.45 o
   7   0   9          1.32          1.72         0.71 o
  -1   1   9          1.70          3.99         3.00 o
   0   1   9          1.48          8.58         0.77 o
   1   1   9          1.97          3.95         0.27 o
   2   1   9         32.52         25.31         8.43 o
   3   1   9          0.83          5.48         1.77 o
   4   1   9          3.96          8.30         2.65 o
   5   1   9          2.14          1.45         0.38 o
   6   1   9          0.18          1.26         1.00 o
   7   1   9          0.07          3.38         1.01 o
   8   1   9          0.02          2.74         0.32 o
  -3   2   9         10.18          5.82         0.33 o
  -2   2   9          0.08          5.40         1.67 o
  -1   2   9         37.74         22.61         0.66 o
   0   2   9          0.01          5.33         2.54 o
   1   2   9          5.82         -0.20         0.20 o
   2   2   9         14.89          5.15         1.50 o
   3   2   9          2.49          2.18         2.18 o
   4   2   9          0.21          4.76         1.61 o
   5   2   9          2.76          2.96         2.45 o
   6   2   9          1.41          1.14         0.66 o
   7   2   9          0.05          0.01         1.10 o
   8   2   9          0.28         -0.06         0.06 o
  -5   3   9          1.25          3.13         0.35 o
  -4   3   9          3.11          8.47         8.10 o
  -3   3   9          2.40          7.71         1.13 o
  -2   3   9          3.38          5.02         3.68 o
  -1   3   9          3.61          9.74         5.47 o
   0   3   9          1.99          7.32         0.38 o
   1   3   9          0.68          4.48         4.36 o
   2   3   9         18.42          9.03         3.92 o
   3   3   9          0.03          0.83         0.47 o
   4   3   9          0.69          2.98         0.98 o
   5   3   9          0.24          4.63         1.89 o
   6   3   9          1.24          3.12         1.10 o
   7   3   9          0.01          1.46         1.56 o
   8   3   9          0.29          2.36         0.30 o
  -6   4   9          0.81          1.55         0.77 o
  -5   4   9          0.35          7.30         2.04 o
  -4   4   9         20.56         13.43         5.39 o
  -3   4   9          3.70          4.20         0.28 o
  -2   4   9          8.43         23.62         0.67 o
  -1   4   9          0.13          5.42         5.20 o
   0   4   9          2.98          2.77         0.98 o
   1   4   9         18.97         11.51         5.13 o
   2   4   9         24.42         22.40        17.70 o
   3   4   9         12.74         11.19         9.37 o
   4   4   9          0.04          2.02         2.83 o
   5   4   9          0.35          3.48         0.36 o
   6   4   9          0.74          3.36         1.34 o
   7   4   9          0.23          3.61         0.73 o
   8   4   9          0.01          1.45         0.24 o
  -8   5   9          0.04          0.08         0.06 o
  -7   5   9          0.51          6.14         0.65 o
  -6   5   9          0.04          3.86         2.88 o
  -5   5   9          2.83          2.48         0.88 o
  -4   5   9          2.45          2.72         1.75 o
  -3   5   9         27.03         31.51        17.96 o
  -2   5   9         16.80          7.98         5.73 o
  -1   5   9         13.01          6.27         0.94 o
   0   5   9         10.53          4.95         4.83 o
   1   5   9          3.38          2.56         0.45 o
   2   5   9          1.57          8.31         3.06 o
   3   5   9          6.57          9.86         7.88 o
   4   5   9          5.30          3.11         1.30 o
   5   5   9          0.94          0.27         0.10 o
   6   5   9          0.38         -0.21         0.21 o
   7   5   9          0.02          4.80         4.36 o
   8   5   9          0.21          1.83         0.26 o
 -10   6   9          0.00          0.30         0.11 o
  -9   6   9          0.04          2.76         0.52 o
  -8   6   9          0.02          3.88         1.66 o
  -7   6   9          0.02          0.99         1.35 o
  -6   6   9          0.20          0.17         1.53 o
  -5   6   9          2.18          2.76         0.49 o
  -4   6   9          0.27          3.58         1.81 o
  -3   6   9          0.04          0.12         0.97 o
  -2   6   9          0.03          4.08         0.81 o
  -1   6   9         15.37         12.57         5.69 o
   0   6   9          0.80         17.00         9.65 o
   1   6   9         19.58         13.19         1.94 o
   2   6   9          0.92          2.31         4.10 o
   3   6   9          3.07          3.91         0.39 o
   4   6   9          0.12          4.18         0.71 o
   5   6   9          0.96          2.84         0.23 o
   6   6   9          0.00          0.90         1.54 o
   7   6   9          0.33          0.23         0.09 o
   8   6   9          0.02          0.13         0.07 o
 -10   7   9          0.05          3.33         0.36 o
  -9   7   9          0.05          5.09         3.17 o
  -8   7   9          0.03          0.35         0.67 o
  -7   7   9          0.85          2.73         0.25 o
  -6   7   9          0.07          1.68         0.64 o
  -5   7   9          0.47          5.28         1.46 o
  -4   7   9          0.49          1.31         0.30 o
  -3   7   9          1.10          3.76         0.79 o
  -2   7   9          0.78          1.14         2.77 o
  -1   7   9         12.84         16.09         2.19 o
   0   7   9          0.14          3.05         0.64 o
   1   7   9          0.99          3.65         2.70 o
   4   7   9          0.01          0.27         0.10 o
   5   7   9          0.34          2.45         2.31 o
   6   7   9          0.00         -0.76         0.76 o
   7   7   9          0.05         -0.12         0.12 o
   8   7   9          0.00         -0.11         0.11 o
 -11   8   9          0.02          4.43         0.41 o
 -10   8   9          0.00          1.73         0.26 o
  -9   8   9          0.00          2.39         0.21 o
  -8   8   9          0.20          1.84         0.26 o
  -7   8   9          0.08          1.17         0.96 o
  -6   8   9          0.05          4.91         5.06 o
  -5   8   9          0.08          1.14         0.38 o
  -4   8   9          1.72         -0.65         2.27 o
  -3   8   9          0.25          3.00         4.47 o
  -2   8   9          0.30          0.51         0.61 o
  -1   8   9          1.10          0.34         0.75 o
   0   8   9          1.44          0.81         1.17 o
   1   8   9          1.28          0.86         1.74 o
   2   8   9          1.38          0.52         1.24 o
   3   8   9          0.38         -0.12         0.79 o
   4   8   9          0.78          2.84         0.33 o
   5   8   9          0.34          2.32         0.47 o
   6   8   9          0.06         -0.06         0.06 o
   7   8   9          0.47         -0.31         0.31 o
   8   8   9          0.05          1.42         0.23 o
  -9   9   9          0.01         -0.08         0.08 o
  -8   9   9          0.00          1.57         1.16 o
  -7   9   9          0.01          2.13         2.82 o
  -6   9   9          0.10          0.41         1.30 o
  -5   9   9          0.87          0.82         1.31 o
  -4   9   9          0.00          3.13         0.24 o
  -3   9   9          0.03          1.57         0.17 o
  -2   9   9          2.57          1.46         1.90 o
  -1   9   9          0.09          3.29         0.69 o
   0   9   9          0.67          0.25         0.67 o
   1   9   9          0.99          3.72         0.38 o
   2   9   9          2.34          0.19         0.89 o
   3   9   9          0.01         -0.23         0.23 o
   4   9   9          0.13          5.52         3.91 o
   5   9   9          0.17         -0.14         0.14 o
   6   9   9          0.52          0.24         0.60 o
   7   9   9          0.00          1.45         2.58 o
  -7  10   9          0.00         -0.22         0.22 o
  -6  10   9          0.01          0.57         0.90 o
  -5  10   9          0.39          0.76         1.47 o
  -4  10   9          1.32          1.59         0.17 o
  -3  10   9          0.13          1.51         2.72 o
  -2  10   9          0.45          0.57         1.53 o
  -1  10   9          1.12          0.87         1.25 o
   0  10   9          0.24         -0.41         2.09 o
   1  10   9          0.42          1.21         0.88 o
   2  10   9          0.03         -0.19         0.65 o
   3  10   9          0.21         -0.16         0.16 o
   4  10   9          0.77          1.03         0.20 o
   5  10   9          0.00          0.93         1.84 o
   6  10   9          0.07          0.41         0.13 o
   7  10   9          0.05          1.40         0.28 o
  -5  11   9          0.00          3.32         0.36 o
  -4  11   9          0.02          0.38         0.92 o
  -3  11   9          0.35          0.31         0.63 o
  -2  11   9          0.06          2.95         3.87 o
  -1  11   9          1.13          0.51         2.49 o
   0  11   9          0.14         -0.45         1.03 o
   1  11   9          0.43         -0.13         0.97 o
   2  11   9          1.70          1.63         0.25 o
   3  11   9          0.07          3.29         0.35 o
   4  11   9          0.18          0.98         0.45 o
   5  11   9          0.01         -0.11         0.11 o
   6  11   9          0.64          1.28         0.22 o
   7  11   9          0.01          0.98         1.70 o
  -3  12   9          0.15          1.26         0.22 o
  -2  12   9          0.01          0.58         0.15 o
  -1  12   9          0.91         -0.13         0.13 o
   0  12   9          0.07          4.04         0.39 o
   1  12   9          0.30          1.59         0.24 o
   2  12   9          0.00          0.46         0.13 o
   3  12   9          0.18         -0.16         0.16 o
   4  12   9          0.23          2.51         0.22 o
   5  12   9          0.09         -0.13         0.45 o
   6  12   9          0.03          1.15         0.21 o
   7  12   9          0.14          0.55         0.14 o
   8  12   9          0.03         -0.09         0.09 o
   0  13   9          0.04         -0.17         0.17 o
   1  13   9          0.09          0.12         0.07 o
   2  13   9          0.09          2.18         0.29 o
   3  13   9          0.03          0.63         0.15 o
   4  13   9          0.07          2.31         0.30 o
   5  13   9          0.16         -0.08         0.08 o
   6  13   9          0.03          1.14         0.21 o
   2  14   9          0.03          2.94         0.33 o
   3  14   9          0.24          1.27         0.22 o
   4  14   9          0.01         -0.22         0.22 o
   5  14   9          0.07         -0.28         1.31 o
   6  14   9          0.00          0.77         0.41 o
   7  14   9          0.14          2.82         0.33 o
   6  15   9          0.08          0.75         0.17 o
   0   0  10          9.86          6.93         3.59 o
   2   0  10          0.02          8.96         7.11 o
   4   0  10         27.00         38.16        16.12 o
   6   0  10          4.72          5.98         0.48 o
   8   0  10          0.01          0.34         0.11 o
  -2   1  10         11.28         13.95         0.73 o
  -1   1  10         16.01          5.17         0.95 o
   0   1  10         14.41          1.42         0.89 o
   1   1  10          3.02          0.54         1.80 o
   2   1  10         51.62         14.97         4.69 o
   3   1  10          2.43          4.04         1.21 o
   4   1  10          7.58          7.42         3.44 o
   5   1  10          0.13          6.50         1.67 o
   6   1  10          1.23          0.88         0.63 o
   7   1  10          0.19          3.09         0.99 o
   8   1  10          0.98          3.05         0.49 o
  -3   2  10          1.88          3.14         3.29 o
  -2   2  10          1.85          6.35         5.68 o
  -1   2  10          0.00          9.09         3.61 o
   0   2  10          0.67         -1.04         1.04 o
   1   2  10         48.88         29.82         0.75 o
   2   2  10          8.46          7.24         6.79 o
   3   2  10          1.61          4.08         1.30 o
   4   2  10          5.57          1.27         0.81 o
   5   2  10          0.63          0.96         1.20 o
   6   2  10          0.58          0.70         1.16 o
   7   2  10          0.08          2.71         2.97 o
   8   2  10          0.02          0.08         0.05 o
  -5   3  10          0.81          0.32         0.11 o
  -4   3  10          0.12          1.38         0.32 o
  -3   3  10          9.69          5.96         1.27 o
  -2   3  10          6.44          6.03         5.79 o
  -1   3  10          0.75         11.22         3.82 o
   0   3  10         17.64         16.56         8.34 o
   1   3  10          0.24         -0.42         0.42 o
   2   3  10          5.33         10.00         2.32 o
   3   3  10          5.58          3.25         0.25 o
   4   3  10          0.47          0.65         0.98 o
   5   3  10          0.26          1.79         1.59 o
   6   3  10          0.23          2.87         3.35 o
   7   3  10          0.47          0.29         0.56 o
   8   3  10          0.09          0.25         0.10 o
  -6   4  10          0.35          4.39         1.18 o
  -5   4  10          0.33          6.02         1.12 o
  -4   4  10          1.61          2.15         2.78 o
  -3   4  10          9.84         19.19         7.69 o
  -2   4  10          1.38          7.00         2.03 o
  -1   4  10          3.17          2.02         3.02 o
   0   4  10          2.16          2.63         0.49 o
   1   4  10         15.69          7.83         2.15 o
   2   4  10          6.24         13.34         3.80 o
   3   4  10          0.81          0.56         0.96 o
   4   4  10          0.95         -0.31         0.31 o
   5   4  10          0.74          1.44         0.81 o
   6   4  10          0.53          1.77         1.18 o
   7   4  10          0.06          1.53         0.60 o
   8   4  10          0.00          2.11         0.28 o
  -8   5  10          0.19         -0.27         0.27 o
  -7   5  10          0.00          3.76         0.27 o
  -6   5  10          0.25          3.59         4.10 o
  -5   5  10          0.00         -0.26         1.73 o
  -4   5  10          0.60         11.56         3.71 o
  -3   5  10          6.81          8.90         1.49 o
  -2   5  10         14.12         23.48         7.45 o
  -1   5  10          3.77          0.27         0.79 o
   0   5  10          0.71          2.72         1.56 o
   1   5  10          8.62          4.47         1.37 o
   2   5  10          1.58          0.28         0.37 o
   3   5  10          0.29         -0.29         0.99 o
   5   5  10          0.01          2.12         1.76 o
   6   5  10          0.12          1.13         0.15 o
   7   5  10          0.06         -0.25         0.25 o
   8   5  10          0.50          0.44         0.13 o
  -9   6  10          0.01          1.29         0.22 o
  -8   6  10          0.06          4.91         3.21 o
  -7   6  10          0.00          1.83         0.55 o
  -6   6  10          0.40          2.10         2.39 o
  -5   6  10          0.04          2.31         0.63 o
  -4   6  10          0.01          2.32         1.23 o
  -3   6  10          2.02          2.51         2.74 o
  -2   6  10          2.15          5.94         1.95 o
  -1   6  10          8.51          4.67         0.30 o
   0   6  10          1.06          1.77         0.74 o
   1   6  10          0.95          0.41         0.32 o
   2   6  10          0.89          1.24         0.67 o
   3   6  10          0.04          2.63         0.54 o
   4   6  10          0.76          0.63         1.13 o
   5   6  10          0.06          0.01         0.02 o
   6   6  10          0.38          7.42         0.53 o
   7   6  10          0.01         -0.31         0.31 o
   8   6  10          0.02          0.38         0.12 o
 -10   7  10          0.03          5.39         0.45 o
  -9   7  10          0.01          5.60         0.46 o
  -8   7  10          0.35          3.49         2.46 o
  -7   7  10          0.07          2.32         1.80 o
  -6   7  10          1.20          1.54         2.43 o
  -5   7  10          0.05          3.44         1.92 o
  -4   7  10          0.08          1.19         0.52 o
  -3   7  10          0.14          1.19         0.15 o
  -2   7  10          1.75          3.67         2.81 o
  -1   7  10          0.00          3.93         2.52 o
   0   7  10          7.79          3.98         0.96 o
   1   7  10          1.17          5.05         2.72 o
   3   7  10          0.70          2.57         0.31 o
   4   7  10          0.50         -0.20         0.20 o
   5   7  10          0.02          3.30         0.35 o
   6   7  10          0.00         -0.24         0.24 o
   7   7  10          0.12          0.60         0.30 o
 -10   8  10          0.24          1.33         0.22 o
  -9   8  10          0.18          1.37         0.23 o
  -8   8  10          0.07         -0.15         0.15 o
  -7   8  10          0.05          0.40         0.71 o
  -6   8  10          0.39          2.77         1.34 o
  -5   8  10          0.07          1.40         0.16 o
  -4   8  10          0.60          0.08         1.00 o
  -3   8  10          1.65          1.05         1.83 o
  -2   8  10          2.31          5.43         2.68 o
  -1   8  10          1.35          1.28         1.88 o
   0   8  10          0.39          1.16         1.90 o
   1   8  10          0.42          0.17         1.10 o
   2   8  10          0.20          1.28         0.50 o
   3   8  10          0.42          0.71         1.51 o
   4   8  10          0.02          1.50         0.24 o
   5   8  10          0.77          3.13         0.35 o
   6   8  10          0.05         -0.05         0.75 o
   7   8  10          0.10         -0.20         0.20 o
   8   8  10          0.00          1.82         0.26 o
  -8   9  10          0.03         -0.03         0.03 o
  -7   9  10          0.31          2.52         0.31 o
  -6   9  10          0.22          2.46         0.72 o
  -5   9  10          0.03          0.72         2.98 o
  -4   9  10          0.01          3.33         0.84 o
  -3   9  10          0.48          2.15         0.20 o
  -2   9  10          0.09         -0.53         0.53 o
  -1   9  10          1.02          1.76         0.26 o
   0   9  10          0.53         -0.18         0.18 o
   1   9  10          0.05          0.18         0.08 o
   2   9  10          0.09          0.24         0.88 o
   3   9  10          1.18         -0.11         0.44 o
   4   9  10          0.01          0.08         0.06 o
   5   9  10          0.18         -0.47         0.47 o
   6   9  10          0.00          1.15         0.20 o
   7   9  10          0.38          0.23         0.09 o
   8   9  10          0.03         -0.18         0.18 o
  -6  10  10          0.01          0.88         0.18 o
  -5  10  10          0.00          0.68         1.14 o
  -4  10  10          0.06          0.17         1.07 o
  -3  10  10          0.40          0.81         1.86 o
  -2  10  10          0.01         -0.09         0.51 o
  -1  10  10          0.01          1.06         1.63 o
   0  10  10          0.11          0.58         1.37 o
   1  10  10          1.85          0.07         0.05 o
   2  10  10          0.83          1.11         0.45 o
   3  10  10          0.01          2.39         0.30 o
   4  10  10          0.23         -0.10         0.10 o
   5  10  10          0.83          0.17         0.08 o
   6  10  10          0.12          0.42         0.13 o
   7  10  10          0.13         -0.12         0.12 o
   8  10  10          0.02          0.86         0.18 o
  -4  11  10          0.16          1.24         0.22 o
  -3  11  10          0.34          0.95         0.13 o
  -2  11  10          0.09         -1.06         3.06 o
  -1  11  10          0.17          0.74         0.17 o
   0  11  10          0.62         -0.17         0.17 o
   1  11  10          0.28          0.29         0.15 o
   2  11  10          0.34         -0.11         0.11 o
   3  11  10          0.23          0.10         0.47 o
   4  11  10          0.47         -0.26         0.26 o
   5  11  10          0.05          3.55         0.37 o
   6  11  10          0.09         -0.23         0.23 o
   7  11  10          0.09          1.53         0.24 o
   8  11  10          0.13         -0.13         0.13 o
  -1  12  10          0.01         -0.11         0.11 o
   0  12  10          0.27         -0.09         0.09 o
   1  12  10          0.38         -0.33         0.33 o
   2  12  10          0.60          1.16         0.18 o
   3  12  10          0.04          2.62         0.32 o
   4  12  10          0.19          1.65         0.25 o
   5  12  10          0.01         -0.10         0.10 o
   6  12  10          0.38          2.33         0.30 o
   2  13  10          0.23          2.18         0.20 o
   3  13  10          0.10          1.81         0.26 o
   4  13  10          0.36         -0.15         0.15 o
   5  13  10          0.01          0.61         0.99 o
   6  13  10          0.11          0.07         0.23 o
   4  14  10          0.04         -0.06         0.06 o
   5  14  10          0.22         -0.23         0.23 o
   6  14  10          0.06          3.66         0.37 o
   7  14  10          0.00          2.62         0.32 o
   6  15  10          0.00         -0.23         0.23 o
   7  15  10          0.16          0.50         0.14 o
   1   0  11          1.02          3.98         4.11 o
   3   0  11         12.21         17.83         0.99 o
   5   0  11          0.91          2.62         1.34 o
   7   0  11          1.37          2.12         0.28 o
  -2   1  11          5.54         10.34         0.63 o
  -1   1  11         17.01         23.70        17.97 o
   0   1  11          0.56          4.05         5.79 o
   1   1  11         12.84          1.83         2.50 o
   2   1  11          0.24          3.44         1.07 o
   3   1  11          6.05          3.22         1.40 o
   4   1  11          0.16          1.90         1.82 o
   5   1  11          1.80          3.32         1.66 o
   6   1  11          0.22         -0.44         0.54 o
   7   1  11          0.01          1.23         0.30 o
   8   1  11          0.04          1.70         0.25 o
  -3   2  11          0.34         -1.58         2.41 o
  -2   2  11          0.26         -0.26         1.30 o
  -1   2  11          0.41         11.84         0.89 o
   0   2  11          1.15          5.19         4.25 o
   1   2  11          0.36         11.26         3.07 o
   2   2  11          4.92          2.53         0.93 o
   3   2  11          0.26          2.83         1.16 o
   4   2  11          2.05          1.97         1.02 o
   5   2  11          0.12          2.31         1.01 o
   6   2  11          0.00          4.58         0.67 o
   7   2  11          0.91          1.05         0.77 o
   8   2  11          0.01         -0.16         0.16 o
  -5   3  11          0.40          1.88         0.27 o
  -4   3  11          4.89          1.19         0.49 o
  -3   3  11          0.00          4.19         0.39 o
  -2   3  11          8.85          6.67         1.26 o
  -1   3  11          0.00         -0.20         1.21 o
   0   3  11          3.84          2.74         0.23 o
   1   3  11          0.30          2.66         3.08 o
   2   3  11          3.59          5.04         2.49 o
   3   3  11          0.09          1.45         2.92 o
   4   3  11          0.53         -0.46         0.46 o
   5   3  11          0.00          0.24         0.61 o
   6   3  11          0.36          1.00         0.31 o
   7   3  11          0.02          1.11         0.56 o
   8   3  11          0.42         -0.45         0.45 o
  -6   4  11          0.14          1.38         0.39 o
  -5   4  11          0.87          3.87         0.39 o
  -4   4  11          8.18          4.86         4.09 o
  -3   4  11          1.45          5.62         1.93 o
  -2   4  11          3.49          8.36         1.27 o
  -1   4  11          0.04          2.04         1.26 o
   0   4  11          1.52          0.90         1.42 o
   1   4  11          2.40          2.90         1.21 o
   2   4  11          7.07          4.68         0.42 o
   4   4  11          0.48          1.33         0.16 o
   5   4  11          0.63          0.51         1.88 o
   6   4  11          0.22         -0.25         0.95 o
   7   4  11          0.02          0.89         1.61 o
  -8   5  11          0.09          4.22         0.40 o
  -7   5  11          0.49          5.10         2.83 o
  -6   5  11          0.65          0.28         1.73 o
  -5   5  11          1.30         -0.76         0.76 o
  -4   5  11          7.30          9.66         0.74 o
  -3   5  11          0.98          3.91         0.57 o
  -2   5  11          0.87          0.08         1.15 o
  -1   5  11          5.72         11.88         4.90 o
   0   5  11          0.00          0.31         1.08 o
   1   5  11          2.28          0.06         1.67 o
   2   5  11          0.93          2.30         1.28 o
   3   5  11          0.28          0.26         0.64 o
   4   5  11          0.03         -0.05         0.21 o
   5   5  11          0.05         -0.12         0.12 o
   6   5  11          0.21         -0.39         0.39 o
   7   5  11          0.34         -0.03         0.26 o
  -9   6  11          0.11          0.25         0.10 o
  -8   6  11          0.00          6.28         0.49 o
  -7   6  11          0.05          1.59         1.16 o
  -6   6  11          0.06          2.08         1.28 o
  -5   6  11          4.67          2.51         0.50 o
  -4   6  11          0.06          3.05         0.69 o
  -3   6  11          0.60          1.28         1.68 o
  -2   6  11          1.15          0.94         1.50 o
  -1   6  11          5.03          1.70         2.17 o
   0   6  11          0.01          1.25         0.51 o
   1   6  11          0.51          3.74         0.38 o
   2   6  11          0.96          0.06         0.50 o
   4   6  11          0.05          0.95         2.69 o
   5   6  11          0.04         -0.19         0.19 o
   6   6  11          0.09         -0.03         0.13 o
   7   6  11          1.02          4.98         4.55 o
  -9   7  11          0.06          3.41         0.36 o
  -8   7  11          0.01          1.43         0.23 o
  -7   7  11          0.48          3.18         0.35 o
  -6   7  11          0.50          1.18         0.90 o
  -5   7  11          0.43          0.68         1.59 o
  -4   7  11          0.00          2.92         0.44 o
  -3   7  11          2.98          1.33         2.08 o
  -2   7  11          0.96          2.11         2.47 o
  -1   7  11          2.38         -1.62         1.62 o
   0   7  11          0.55         -0.14         0.14 o
   1   7  11          2.01          2.19         0.29 o
   2   7  11          0.11          1.07         1.05 o
   3   7  11          0.00          1.92         1.57 o
   4   7  11          0.07          1.38         0.16 o
   5   7  11          0.14          0.73         0.77 o
   6   7  11          0.00          0.86         0.16 o
   7   7  11          0.28          0.34         0.11 o
   8   7  11          0.03          0.96         0.19 o
  -8   8  11          0.24          3.30         0.35 o
  -7   8  11          0.02          0.59         0.15 o
  -6   8  11          0.04          2.32         1.31 o
  -5   8  11          1.13          2.40         0.68 o
  -4   8  11          1.70          0.40         0.72 o
  -3   8  11          0.00          0.36         0.35 o
  -2   8  11          0.04          0.44         0.28 o
  -1   8  11          2.63          3.42         1.23 o
   0   8  11          3.39         -0.20         0.20 o
   1   8  11          0.11          3.56         3.72 o
   2   8  11          0.16          4.87         0.43 o
   3   8  11          0.55         -0.17         0.17 o
   4   8  11          0.02          1.80         2.74 o
   5   8  11          0.00          0.91         0.15 o
   6   8  11          0.20          1.83         0.26 o
   7   8  11          0.49         -0.22         0.22 o
  -6   9  11          1.20         -0.14         0.14 o
  -5   9  11          0.12         -0.14         0.53 o
  -4   9  11          0.54          1.45         0.84 o
  -3   9  11          0.06          1.72         0.67 o
  -2   9  11          1.59         -0.09         0.29 o
  -1   9  11          0.14         -0.18         0.18 o
   0   9  11          0.31          1.93         0.27 o
   1   9  11          0.03         -0.33         0.33 o
   2   9  11          0.36          2.79         0.33 o
   3   9  11          0.09         -0.25         0.25 o
   4   9  11          0.34          0.24         0.07 o
   5   9  11          0.24          1.43         0.23 o
   6   9  11          0.23          1.84         0.26 o
   8   9  11          0.29          2.57         0.31 o
  -4  10  11          0.93          1.47         0.24 o
  -3  10  11          0.13          2.59         2.99 o
  -2  10  11          0.10          3.17         0.35 o
  -1  10  11          0.02          1.08         1.43 o
   0  10  11          0.45         -0.93         0.93 o
   1  10  11          0.06         -0.11         0.11 o
   2  10  11          0.34          2.33         0.30 o
   3  10  11          0.13         -0.32         0.32 o
   4  10  11          0.34          1.29         0.40 o
   5  10  11          0.00          0.88         0.30 o
   6  10  11          0.33          2.22         0.21 o
  -2  11  11          0.20         -0.17         0.17 o
  -1  11  11          0.26          1.89         0.27 o
   0  11  11          0.70          1.80         0.87 o
   1  11  11          0.26          1.09         0.20 o
   2  11  11          0.13          0.89         0.13 o
   3  11  11          0.01         -0.18         0.18 o
   4  11  11          0.49          2.27         0.29 o
   5  11  11          0.04          0.47         0.13 o
   6  11  11          0.24         -0.25         0.25 o
   0  12  11          0.03          1.89         0.27 o
   1  12  11          0.00         -0.78         0.78 o
   2  12  11          0.10          1.21         0.21 o
   3  12  11          0.23         -0.15         0.15 o
   4  12  11          0.13         -0.37         1.33 o
   5  12  11          0.00         -0.11         0.11 o
   6  12  11          0.04         -0.17         0.56 o
   2  13  11          0.00         -0.19         0.19 o
   3  13  11          0.06         -0.21         0.21 o
   4  13  11          0.02          0.41         0.13 o
   5  13  11          0.25          0.99         0.19 o
   6  13  11          0.01          1.66         0.25 o
   7  13  11          0.00         -0.26         0.26 o
   0   0  12          2.84          6.89         1.61 o
   2   0  12          3.60          3.07         0.34 o
   4   0  12          5.81          2.27         0.21 o
   6   0  12          0.01         -0.21         0.21 o
  -2   1  12          0.05          3.81         0.38 o
  -1   1  12          9.28          4.84         3.91 o
   0   1  12          0.00          2.45         1.06 o
   1   1  12          0.09          1.96         1.90 o
   3   1  12          1.93          0.16         1.59 o
   4   1  12          0.90          1.82         1.10 o
   5   1  12          0.00          1.83         1.42 o
   6   1  12          0.39          3.92         1.23 o
  -3   2  12          1.86          4.18         5.26 o
  -2   2  12          8.09         -0.07         1.40 o
  -1   2  12          5.38          8.75         1.05 o
   0   2  12          8.55          7.61         0.38 o
   1   2  12         29.99         17.01        16.36 o
   2   2  12          1.51          5.03         1.73 o
   3   2  12          2.12         10.49         2.94 o
   4   2  12          0.41         -0.02         0.23 o
   5   2  12          3.13          2.22         1.51 o
   6   2  12          0.01          2.81         1.44 o
   7   2  12          0.59          2.88         1.27 o
  -5   3  12          0.52          0.18         0.08 o
  -4   3  12          0.02          2.28         4.36 o
  -3   3  12          0.67          6.32         5.22 o
  -2   3  12          0.01          1.92         2.81 o
  -1   3  12         19.66          1.23         2.23 o
   0   3  12          0.01          8.23         3.45 o
   1   3  12          1.58          9.64         2.20 o
   2   3  12          0.36          2.69         3.11 o
   3   3  12          2.11          1.28         1.66 o
   4   3  12          0.03          0.93         0.80 o
   5   3  12          0.00          1.37         1.81 o
   6   3  12          0.26          0.94         0.48 o
   7   3  12          0.30          6.77         4.03 o
  -6   4  12          0.00          0.79         1.58 o
  -5   4  12          0.83          1.85         0.46 o
  -4   4  12          3.39          3.70         1.36 o
  -3   4  12          1.50          3.92         3.69 o
  -2   4  12          2.08          9.55         5.60 o
  -1   4  12          0.04          8.88         4.89 o
   0   4  12          1.07          0.43         1.23 o
   2   4  12          7.93          7.25         3.31 o
   4   4  12          0.60          2.10         1.41 o
   5   4  12          1.30          0.47         1.64 o
   6   4  12          0.09         -0.40         0.40 o
   7   4  12          0.08          1.00         0.19 o
  -7   5  12          0.01          5.27         0.45 o
  -6   5  12          0.34          2.28         1.17 o
  -5   5  12          0.16          4.92         1.39 o
  -4   5  12          0.01         -0.41         0.41 o
  -3   5  12          1.63          8.72         7.21 o
  -2   5  12          0.93          1.98         3.01 o
  -1   5  12          5.84          2.06         0.91 o
   0   5  12          0.23          2.06         2.37 o
   1   5  12          0.02          2.56         0.85 o
   2   5  12          4.01          6.59         2.87 o
   4   5  12          1.56          0.35         0.97 o
   5   5  12          0.06         -0.17         0.17 o
   6   5  12          0.11         -0.35         0.35 o
   7   5  12          0.01          1.95         0.27 o
  -8   6  12          0.13          1.92         0.27 o
  -7   6  12          0.02          0.64         0.16 o
  -6   6  12          0.01          2.62         0.32 o
  -5   6  12          0.25          1.64         2.17 o
  -4   6  12          0.33          4.06         1.87 o
  -3   6  12          0.17          0.78         0.31 o
  -2   6  12          2.79          0.48         0.81 o
  -1   6  12          0.50         -0.26         0.26 o
   0   6  12          0.66          1.94         1.23 o
   1   6  12          0.02          0.79         0.43 o
   2   6  12          0.67          0.22         1.04 o
   3   6  12          0.04         -0.73         1.15 o
   4   6  12          0.00         -0.23         0.23 o
   5   6  12          0.03          0.58         0.15 o
   6   6  12          0.12         -0.08         0.08 o
   7   6  12          0.03          0.49         0.14 o
  -8   7  12          0.06          2.21         0.29 o
  -7   7  12          0.00         -0.19         0.19 o
  -6   7  12          0.42          0.87         0.18 o
  -5   7  12          0.14          1.82         1.06 o
  -4   7  12          0.00          1.43         2.23 o
  -3   7  12          0.97          1.37         0.46 o
  -2   7  12          0.52          2.17         0.20 o
  -1   7  12          0.07          3.66         3.86 o
   0   7  12          1.19          0.84         0.54 o
   1   7  12          0.19          1.79         1.71 o
   3   7  12          0.97          0.22         0.09 o
   4   7  12          0.63          0.13         0.41 o
   5   7  12          0.01          0.91         0.19 o
   6   7  12          0.22          1.15         0.21 o
  -7   8  12          0.20          1.84         0.26 o
  -6   8  12          0.00          1.91         0.27 o
  -5   8  12          0.08          0.14         0.07 o
  -4   8  12          0.05          2.19         3.34 o
  -3   8  12          0.16          0.51         0.82 o
  -2   8  12          0.78         -0.55         0.84 o
  -1   8  12          0.15          1.73         2.37 o
   0   8  12          0.03          1.31         0.75 o
   1   8  12          0.85          0.82         0.26 o
   2   8  12          0.02          1.69         0.86 o
   3   8  12          0.02          2.26         0.21 o
   4   8  12          0.02          0.59         0.28 o
   5   8  12          1.12          0.78         0.17 o
   6   8  12          0.02          0.56         0.27 o
   7   8  12          0.01         -0.32         0.32 o
  -5   9  12          0.20         -0.22         0.22 o
  -4   9  12          0.01         -0.09         0.09 o
  -3   9  12          0.00          2.15         0.20 o
  -2   9  12          0.00          1.50         1.90 o
  -1   9  12          0.71          2.97         0.39 o
   0   9  12          0.10          4.05         0.83 o
   1   9  12          0.00         -0.34         0.74 o
   2   9  12          0.16         -0.12         0.12 o
   3   9  12          0.76          0.70         1.21 o
   4   9  12          0.00          1.18         0.21 o
   5   9  12          0.00          2.27         0.29 o
   6   9  12          0.00          0.84         1.17 o
   7   9  12          0.27          1.67         0.25 o
  -3  10  12          0.13          0.67         0.16 o
  -2  10  12          0.13         -0.25         0.25 o
  -1  10  12          0.07          3.60         0.37 o
   0  10  12          0.57          2.50         0.31 o
   1  10  12          1.07          1.19         2.66 o
   2  10  12          0.00          2.24         0.29 o
   3  10  12          0.06         -0.13         0.13 o
   4  10  12          0.02         -0.24         0.24 o
   5  10  12          0.73          2.72         0.32 o
   6  10  12          0.04          0.28         0.10 o
  -1  11  12          0.02          0.04         0.04 o
   0  11  12          0.06         -0.28         0.28 o
   1  11  12          0.00          2.00         0.28 o
   2  11  12          0.13          1.94         0.27 o
   3  11  12          0.15          0.87         0.75 o
   4  11  12          0.21          0.94         0.13 o
   5  11  12          0.00          0.19         0.43 o
   6  11  12          0.14         -0.09         0.81 o
   1  12  12          0.08         -0.16         0.16 o
   2  12  12          0.20         -0.05         0.05 o
   3  12  12          0.09          0.99         0.19 o
   4  12  12          0.18         -0.09         0.09 o
   5  12  12          0.03          1.36         0.23 o
   6  12  12          0.08         -0.15         0.15 o
   3  13  12          0.08         -0.19         0.19 o
   6  13  12          0.11         -0.12         0.12 o
   7  13  12          0.01          2.22         0.29 o
   1   0  13          1.05          3.60         0.28 o
   3   0  13          2.45          1.37         0.99 o
   5   0  13          0.00         -0.22         0.22 o
  -2   1  13          2.25          3.66         0.37 o
  -1   1  13          9.40         18.03        14.23 o
   0   1  13          1.96          1.22         0.51 o
   1   1  13          0.73          4.09         1.91 o
   2   1  13          0.22          0.94         0.75 o
   3   1  13          1.66          0.67         0.97 o
   4   1  13          0.17          3.50         2.12 o
   5   1  13          0.75          1.72         0.44 o
   6   1  13          0.09          0.61         1.95 o
   7   1  13          0.59         -0.14         0.14 o
  -3   2  13          0.06         -0.02         0.35 o
  -2   2  13          0.02          1.22         1.56 o
  -1   2  13          1.16         -1.57         1.57 o
   0   2  13          0.01          1.33         0.82 o
   1   2  13          0.34          3.11         2.89 o
   2   2  13          0.04          6.96         3.21 o
   3   2  13          1.57          3.53         1.09 o
   4   2  13          0.00          1.12         1.69 o
   5   2  13          0.05          0.26         0.92 o
   6   2  13          1.22          3.83         1.04 o
   7   2  13          0.54          1.21         0.21 o
  -5   3  13          0.62         -0.09         0.09 o
  -4   3  13          2.16         -0.46         0.46 o
  -3   3  13          0.41          2.00         1.12 o
  -2   3  13          0.64         -0.77         0.77 o
  -1   3  13          0.01          2.63         3.68 o
   0   3  13          3.96         11.82         4.48 o
   1   3  13          1.52          3.31         0.36 o
   2   3  13          1.65          5.94         3.08 o
   3   3  13          0.63          1.59         0.17 o
   4   3  13          0.81         -0.13         0.13 o
   5   3  13          0.30          3.16         1.06 o
   6   3  13          0.25          0.80         0.10 o
  -6   4  13          0.67          2.07         1.02 o
  -5   4  13          0.28          4.87         6.06 o
  -4   4  13          2.03          0.00         1.65 o
  -3   4  13          0.35          7.01         0.95 o
  -2   4  13          0.07          1.23         0.87 o
  -1   4  13          0.34          3.65         4.05 o
   0   4  13          1.12         15.42        11.73 o
   1   4  13          0.61          2.87         1.43 o
   2   4  13          0.39          0.89         1.24 o
   3   4  13          0.00          0.66         1.58 o
   4   4  13          0.00          0.01         0.02 o
   5   4  13          0.07         -0.18         0.18 o
   6   4  13          1.02          2.62         0.32 o
  -7   5  13          0.86         -0.19         0.19 o
  -6   5  13          0.06          0.49         0.14 o
  -5   5  13          0.09         -0.31         1.25 o
  -4   5  13          1.44          1.83         0.66 o
  -3   5  13          2.93          0.84         0.33 o
  -2   5  13          0.33          8.61         3.15 o
  -1   5  13          0.16         -0.08         0.08 o
   0   5  13          0.02          1.32         0.68 o
   1   5  13          0.46          0.30         1.94 o
   2   5  13          2.73          1.62         0.58 o
   3   5  13          0.29          0.05         0.04 o
   4   5  13          0.53          2.34         0.43 o
   5   5  13          0.00          5.28         0.45 o
   6   5  13          0.09         -0.28         0.28 o
   7   5  13          0.28          2.49         0.31 o
  -7   6  13          0.01          3.58         0.37 o
  -6   6  13          0.00         -0.35         0.35 o
  -5   6  13          1.74          0.68         0.16 o
  -4   6  13          0.16          1.89         2.26 o
  -3   6  13          0.00         -0.11         0.11 o
  -2   6  13          0.23          1.09         1.55 o
  -1   6  13          1.82          0.95         0.19 o
   0   6  13          0.22         -0.17         0.17 o
   1   6  13          0.00          3.28         1.85 o
   2   6  13          0.57          0.43         0.75 o
   3   6  13          0.80          1.74         2.12 o
   4   6  13          0.15          1.66         0.25 o
   5   6  13          0.28          1.62         0.25 o
   6   6  13          0.02          3.73         0.38 o
  -7   7  13          0.74         -0.24         0.24 o
  -6   7  13          0.18          2.35         0.30 o
  -5   7  13          0.41          2.06         0.28 o
  -4   7  13          0.03          2.04         2.98 o
  -3   7  13          4.91          4.43         1.24 o
  -2   7  13          0.08          0.50         1.45 o
  -1   7  13          0.04          1.63         0.66 o
   0   7  13          0.04          1.66         0.49 o
   1   7  13          0.48          0.21         1.19 o
   2   7  13          0.23         -0.21         0.21 o
   3   7  13          0.10          2.46         0.31 o
   4   7  13          0.19         -0.12         0.12 o
   5   7  13          0.26          0.99         0.19 o
   6   7  13          0.03         -0.14         0.14 o
  -5   8  13          0.60         -0.18         0.18 o
  -4   8  13          1.21          1.91         0.27 o
  -3   8  13          0.17         -0.14         0.48 o
  -2   8  13          0.14         -0.29         0.29 o
  -1   8  13          1.23          1.32         0.39 o
   0   8  13          0.00          0.73         0.18 o
   1   8  13          0.08         -0.30         0.30 o
   2   8  13          0.07          1.47         0.24 o
   3   8  13          0.90          1.73         0.26 o
   4   8  13          0.13         -0.10         0.10 o
   5   8  13          0.00         -0.24         0.24 o
   6   8  13          0.31         -0.46         0.46 o
   7   8  13          0.12         -0.08         0.08 o
  -3   9  13          0.12          3.46         0.36 o
  -2   9  13          0.41         -0.06         0.06 o
  -1   9  13          0.18         -0.58         0.61 o
   0   9  13          0.42         -0.19         0.19 o
   1   9  13          0.00         -0.24         0.24 o
   2   9  13          0.09          2.21         0.29 o
   3   9  13          0.02          1.05         0.20 o
   4   9  13          0.92         -0.21         0.21 o
   5   9  13          0.06         -0.32         0.32 o
   6   9  13          0.02         -0.13         0.13 o
   7   9  13          0.01          1.37         0.23 o
   0  10  13          0.00          1.36         0.23 o
   1  10  13          0.07          1.66         0.25 o
   2  10  13          0.07          0.75         0.20 o
   3  10  13          0.02         -0.28         0.28 o
   4  10  13          0.02          1.35         0.63 o
   5  10  13          0.05          0.67         0.16 o
   6  10  13          0.43          2.29         0.30 o
   1  11  13          0.06          2.12         0.28 o
   2  11  13          0.04          0.07         0.05 o
   3  11  13          0.00          1.94         0.27 o
   4  11  13          0.25          0.75         0.17 o
   5  11  13          0.09         -0.09         0.09 o
   6  11  13          0.07         -0.13         0.13 o
   3  12  13          0.32         -0.15         0.15 o
   4  12  13          0.01          1.52         2.10 o
   6  12  13          0.04          0.52         1.12 o
   6  13  13          0.00          0.36         0.12 o
   7  13  13          0.04         -0.27         0.27 o
   0   0  14          5.32          4.28         1.07 o
   2   0  14          0.02          2.92         4.24 o
   4   0  14          0.49          0.47         0.13 o
   6   0  14          0.11          3.77         0.38 o
  -2   1  14          4.83         11.02         0.65 o
  -1   1  14          0.33          2.27         6.00 o
   0   1  14          1.21          6.77         2.36 o
   1   1  14          0.25         -0.22         0.22 o
   2   1  14          2.52          2.58         1.17 o
   3   1  14          1.55         -0.19         0.33 o
   4   1  14          0.01          1.48         1.95 o
   5   1  14          0.01          4.90         4.96 o
   6   1  14          0.01          3.04         1.36 o
   7   1  14          0.02          0.39         1.75 o
  -3   2  14          1.64          6.21         2.77 o
  -2   2  14          0.03          3.43         3.51 o
  -1   2  14          1.26          4.16         5.05 o
   0   2  14          0.01          4.19         0.40 o
   1   2  14          6.18          0.94         1.30 o
   2   2  14          0.44          1.56         1.46 o
   3   2  14          0.00          0.49         1.17 o
   4   2  14          0.22          1.83         1.58 o
   5   2  14          0.63          1.57         1.99 o
   6   2  14          0.00          0.96         0.23 o
  -5   3  14          0.17          0.11         0.06 o
  -4   3  14          0.47          5.51         0.46 o
  -3   3  14          0.00         -0.13         3.00 o
  -2   3  14          0.27          0.92         1.92 o
  -1   3  14          2.41          1.90         0.27 o
   0   3  14          0.80          8.32        10.35 o
   1   3  14          1.41          2.75         1.91 o
   2   3  14          0.02         -0.12         0.12 o
   3   3  14          1.75          0.59         0.15 o
   4   3  14          0.45         -0.08         0.08 o
   5   3  14          0.01         -0.08         1.08 o
   6   3  14          0.00          1.64         0.86 o
   7   3  14          0.14          0.56         0.15 o
  -6   4  14          0.02          2.59         0.31 o
  -5   4  14          1.15          2.44         0.30 o
  -4   4  14          0.05         -0.75         0.75 o
  -3   4  14          2.34         -0.17         1.73 o
  -2   4  14          0.58         -0.23         0.90 o
  -1   4  14          0.88          3.01         0.89 o
   0   4  14          2.52          9.41         0.60 o
   2   4  14          1.52          3.29         0.35 o
   3   4  14          0.25         -0.06         0.06 o
   4   4  14          0.01          3.79         1.83 o
   5   4  14          0.13          0.68         1.25 o
   6   4  14          0.12          2.32         0.73 o
   7   4  14          0.00         -0.19         0.19 o
  -6   5  14          0.41         -0.33         0.33 o
  -5   5  14          0.28          4.05         0.39 o
  -4   5  14          0.03          4.53         0.42 o
  -3   5  14          0.00          3.87         1.61 o
  -2   5  14          1.19          4.53         0.42 o
  -1   5  14          0.70          0.45         1.02 o
   0   5  14          5.18          2.87         0.33 o
   1   5  14          0.34          4.67         0.42 o
   2   5  14          1.36          0.94         0.19 o
   3   5  14          0.04          0.43         0.96 o
   4   5  14          0.45         -0.21         0.21 o
   5   5  14          0.05          1.69         0.25 o
   6   5  14          0.12          0.49         0.14 o
   7   5  14          0.07         -0.26         0.26 o
  -6   6  14          0.08         -0.23         0.23 o
  -5   6  14          0.04         -0.15         0.15 o
  -4   6  14          0.55         -0.49         0.49 o
  -3   6  14          0.17          1.58         0.48 o
  -2   6  14          0.95          0.12         1.54 o
  -1   6  14          0.18          0.61         0.16 o
   0   6  14          0.83         -0.28         0.28 o
   1   6  14          0.52          0.05         0.04 o
   2   6  14          0.34          0.75         1.23 o
   3   6  14          0.06          1.10         0.20 o
   4   6  14          0.42          1.70         0.25 o
   5   6  14          0.08          1.99         0.43 o
   6   6  14          0.05          1.16         0.21 o
   7   6  14          0.00          0.03         0.03 o
  -5   7  14          0.07         -0.10         0.10 o
  -4   7  14          0.02         -0.02         0.02 o
  -3   7  14          0.02         -0.22         0.22 o
  -2   7  14          2.11         -0.58         0.58 o
  -1   7  14          0.10          0.01         2.98 o
   0   7  14          1.48          0.66         0.11 o
   1   7  14          0.03          1.06         1.40 o
   2   7  14          1.43          7.11         0.52 o
   3   7  14          0.30          0.87         0.18 o
   4   7  14          0.20         -0.20         0.20 o
   5   7  14          0.00          0.23         0.09 o
   6   7  14          0.27         -0.13         0.13 o
  -3   8  14          0.29         -0.28         0.28 o
  -2   8  14          0.39         -0.19         0.19 o
  -1   8  14          0.00          3.38         0.36 o
   0   8  14          0.22          1.96         1.27 o
   1   8  14          1.28          3.11         0.34 o
   2   8  14          0.02         -0.10         0.10 o
   3   8  14          0.18          4.84         0.43 o
   4   8  14          0.29          1.13         0.21 o
   5   8  14          0.27         -0.23         0.23 o
   6   8  14          0.00          1.19         0.57 o
   7   8  14          0.05          0.34         0.11 o
  -1   9  14          0.55          7.04         0.52 o
   0   9  14          0.06          2.42         1.89 o
   1   9  14          0.27          0.91         0.19 o
   2   9  14          0.25          0.64         0.16 o
   3   9  14          0.33          1.61         0.25 o
   4   9  14          0.00         -0.31         0.31 o
   5   9  14          0.11         -0.17         0.17 o
   0  10  14          0.03         -0.05         0.05 o
   1  10  14          1.12          1.65         0.58 o
   2  10  14          0.09          1.02         0.20 o
   3  10  14          0.11         -0.39         0.39 o
   4  10  14          0.01          0.19         0.09 o
   5  10  14          0.32          0.84         0.18 o
   6  10  14          0.01          3.16         0.35 o
   2  11  14          0.16         -0.19         0.19 o
   3  11  14          0.12          2.34         0.30 o
   4  11  14          0.06         -0.21         0.21 o
   5  11  14          0.09         -0.27         0.27 o
   6  11  14          0.07          0.93         1.30 o
   4  12  14          0.23         -0.10         0.10 o
   6  12  14          0.01         -0.29         0.29 o
   6  13  14          0.11         -0.23         0.23 o
   1   0  15          0.84          2.09         2.70 o
   3   0  15          1.68          6.05         0.48 o
   5   0  15          1.22          1.36         1.28 o
  -2   1  15          0.19          5.52         0.46 o
  -1   1  15          0.27          2.00         3.53 o
   1   1  15          0.27          4.35         2.49 o
   2   1  15          0.00          3.31         1.81 o
   3   1  15          0.54          5.55         4.17 o
   4   1  15          0.87          3.89         2.13 o
   5   1  15          0.49          0.29         0.67 o
   6   1  15          0.00          3.89         1.35 o
  -3   2  15          0.12          1.13         0.94 o
  -2   2  15          0.42         -0.18         0.18 o
  -1   2  15          0.48          0.50         0.87 o
   0   2  15          0.01          4.89         1.57 o
   1   2  15          0.04          1.17         0.84 o
   2   2  15          1.95         -0.32         0.32 o
   3   2  15          0.25         -0.17         0.17 o
   4   2  15          0.04          1.24         1.58 o
   5   2  15          0.74          1.95         1.65 o
   6   2  15          0.55          0.26         0.57 o
   7   2  15          0.12         -0.17         0.17 o
  -4   3  15          1.54          0.31         2.96 o
  -3   3  15          0.00          3.57         7.33 o
  -2   3  15          0.02          1.49         1.78 o
  -1   3  15          0.61          7.34         0.53 o
   0   3  15          0.41         -0.87         0.87 o
   1   3  15          0.55          2.88         1.17 o
   2   3  15          0.00          1.56         0.24 o
   3   3  15          0.00          1.33         0.23 o
   4   3  15          2.35          0.33         0.61 o
   5   3  15          0.09          1.07         1.53 o
   6   3  15          0.00          0.34         4.27 o
  -5   4  15          0.17         -0.37         0.37 o
  -4   4  15          0.16          2.65         0.32 o
  -3   4  15          0.42          1.92         6.20 o
  -2   4  15          0.15          4.61         0.42 o
  -1   4  15          0.02          3.65         1.66 o
   0   4  15          0.31          3.82         1.25 o
   1   4  15          0.52          2.03         0.33 o
   2   4  15          0.15          2.04         1.42 o
   3   4  15          0.05          2.30         0.21 o
   4   4  15          0.02          1.82         0.26 o
   5   4  15          0.00          0.38         1.01 o
   6   4  15          0.79          1.51         0.67 o
  -5   5  15          0.07          2.47         0.31 o
  -4   5  15          0.46         -0.53         0.53 o
  -2   5  15          0.28         -0.14         1.58 o
  -1   5  15          0.42         -0.32         1.36 o
   0   5  15          0.41          2.02         2.34 o
   1   5  15          0.31          4.17         4.83 o
   2   5  15          0.02          0.53         0.25 o
   3   5  15          0.20          2.30         0.30 o
   4   5  15          0.28          0.30         0.21 o
   5   5  15          0.09          1.43         0.23 o
   6   5  15          0.00          1.64         0.39 o
  -5   6  15          1.23          4.55         0.42 o
  -3   6  15          0.65          2.40         0.30 o
  -2   6  15          0.01         -0.09         0.09 o
  -1   6  15          0.14          1.57         0.24 o
   0   6  15          0.01         -0.11         0.11 o
   1   6  15          0.05         -0.38         0.38 o
   2   6  15          0.06          0.00         0.01 o
   3   6  15          0.21          0.18         0.08 o
   4   6  15          0.19          2.64         0.28 o
   5   6  15          0.39         -0.15         0.15 o
   6   6  15          0.02          2.62         0.32 o
   7   6  15          0.23         -0.22         0.22 o
  -4   7  15          0.00         -0.29         0.29 o
  -3   7  15          0.11         -0.17         0.17 o
  -2   7  15          0.02          1.53         0.24 o
  -1   7  15          0.18          0.39         0.93 o
   0   7  15          0.02          2.29         0.30 o
   1   7  15          0.01         -0.45         0.45 o
   2   7  15          0.51          1.49         0.24 o
   3   7  15          0.05          3.73         1.33 o
   4   7  15          0.07         -0.25         0.25 o
   5   7  15          0.20          0.83         0.18 o
   6   7  15          0.00          0.01         0.02 o
   7   7  15          0.20          4.11         0.40 o
  -2   8  15          0.00          1.12         0.21 o
   0   8  15          0.14          0.18         0.08 o
   1   8  15          0.01          1.13         3.18 o
   2   8  15          0.08          1.54         0.24 o
   3   8  15          0.19         -0.15         0.15 o
   4   8  15          0.06         -0.14         0.14 o
   5   8  15          0.08         -0.06         0.06 o
   6   8  15          0.32         -0.12         0.12 o
   7   8  15          0.07         -0.20         0.20 o
   0   9  15          0.10          0.49         0.14 o
   1   9  15          0.00         -0.12         0.12 o
   2   9  15          0.12          3.47         0.36 o
   3   9  15          0.01          0.57         0.15 o
   4   9  15          0.36         -0.22         0.22 o
   5   9  15          0.01          1.29         0.41 o
   6   9  15          0.00         -0.21         0.21 o
   2  10  15          0.16         -0.02         0.03 o
   3  10  15          0.00          0.53         0.14 o
   4  10  15          0.00         -0.25         0.25 o
   5  10  15          0.07         -0.26         0.26 o
   6  10  15          0.25          1.98         0.19 o
   7  10  15          0.01          2.80         0.33 o
   4  11  15          0.19          0.27         0.67 o
   6  11  15          0.00         -0.15         0.15 o
   7  11  15          0.06          1.42         0.23 o
   5  12  15          0.13          0.64         0.16 o
   6  12  15          0.01          0.41         0.12 o
   0   0  16          2.14          5.18         1.35 o
   2   0  16          0.24          4.80         4.93 o
   4   0  16          0.06          4.75         0.43 o
   6   0  16          0.01          4.55         0.42 o
  -2   1  16          0.75          3.56         0.37 o
  -1   1  16          0.66          9.17         5.31 o
   0   1  16          0.15          5.51         5.19 o
   1   1  16          0.36          2.73         4.45 o
   2   1  16          1.04          1.24         1.06 o
   3   1  16          0.00          3.40         0.69 o
   4   1  16          0.04          4.10         0.67 o
   5   1  16          0.00          4.63         2.73 o
  -3   2  16          0.02         -0.36         0.36 o
  -2   2  16          0.15         -0.53         0.53 o
  -1   2  16          0.27          1.62         0.22 o
   0   2  16          0.06          2.39         0.30 o
   1   2  16          2.26          1.61         0.25 o
   2   2  16          0.06          1.79         0.26 o
   3   2  16          0.28          1.59         0.96 o
   4   2  16          0.00          2.79         1.22 o
   5   2  16          0.07          0.72         0.12 o
   6   2  16          0.00          0.82         0.18 o
  -4   3  16          0.05          3.65         0.37 o
  -3   3  16          0.27         -0.19         0.19 o
  -2   3  16          0.16          1.88         0.27 o
  -1   3  16          1.79         -3.53         3.53 o
   0   3  16          0.00         -0.07         0.07 o
   1   3  16          0.51          0.40         0.12 o
   2   3  16          0.03         -0.07         0.07 o
   3   3  16          0.00          5.85         0.47 o
   4   3  16          0.07          3.22         0.74 o
   5   3  16          0.03         -0.11         0.38 o
   6   3  16          0.01          2.78         0.33 o
  -3   4  16          0.94          8.84         0.58 o
  -2   4  16          0.03          0.29         3.05 o
  -1   4  16          0.51          0.18         0.26 o
   0   4  16          1.58          1.87         0.19 o
   1   4  16          0.84         -0.53         2.21 o
   2   4  16          0.01         -0.49         1.79 o
   3   4  16          0.39         -0.25         0.25 o
   4   4  16          0.03          1.97         0.27 o
   5   4  16          0.18          0.28         0.10 o
   6   4  16          0.00          0.75         0.17 o
  -4   5  16          0.01         -0.34         0.34 o
  -2   5  16          1.97          5.71         0.47 o
  -1   5  16          0.41          4.08         0.68 o
   0   5  16          0.05          1.31         0.31 o
   1   5  16          0.04         -0.23         0.23 o
   2   5  16          1.17          3.60         0.37 o
   3   5  16          0.03          0.62         1.68 o
   4   5  16          0.02          2.71         0.74 o
   5   5  16          0.06          2.27         0.29 o
   6   5  16          0.09          2.08         0.28 o
   7   5  16          0.01          1.81         0.26 o
  -3   6  16          0.06         -0.41         0.41 o
  -2   6  16          0.24         -0.12         0.12 o
  -1   6  16          0.11          1.26         0.22 o
   0   6  16          1.54          1.14         0.21 o
   1   6  16          0.01          1.98         0.27 o
   2   6  16          0.09          1.44         0.23 o
   3   6  16          0.02          1.18         0.21 o
   4   6  16          0.34          0.74         0.17 o
   5   6  16          0.04         -0.19         0.19 o
   6   6  16          0.06         -0.17         0.17 o
  -1   7  16          0.10         -0.22         0.22 o
   0   7  16          0.05          0.05         0.04 o
   1   7  16          0.00          1.86         0.27 o
   2   7  16          1.44          3.60         0.42 o
   3   7  16          0.02          2.90         0.33 o
   4   7  16          0.01          1.44         1.87 o
   5   7  16          0.05         -0.16         0.16 o
   6   7  16          0.15         -0.03         0.03 o
   7   7  16          0.00         -0.18         0.18 o
   0   8  16          0.48          0.79         0.17 o
   1   8  16          0.05          1.89         0.27 o
   2   8  16          0.00          0.86         0.16 o
   3   8  16          0.11          0.33         0.11 o
   4   8  16          0.12          0.64         0.16 o
   5   8  16          0.06         -0.12         0.12 o
   6   8  16          0.04          1.40         0.23 o
   3   9  16          0.14          1.46         0.24 o
   4   9  16          0.00         -0.31         0.31 o
   5   9  16          0.22         -0.13         0.13 o
   6   9  16          0.01          2.09         2.48 o
   7   9  16          0.02         -0.13         0.13 o
   3  10  16          0.30          2.97         0.34 o
   4  10  16          0.02         -0.23         0.23 o
   5  10  16          0.09         -0.06         0.06 o
   6  10  16          0.00         -0.08         0.08 o
   7  10  16          0.08         -0.07         0.07 o
   5  11  16          0.09          1.60         0.25 o
   1   0  17          1.01         -0.40         0.40 o
   3   0  17          0.71          1.32         1.19 o
   5   0  17          0.79          2.78         0.33 o
  -1   1  17          0.48          2.40         0.30 o
   0   1  17          0.55          4.07         4.22 o
   1   1  17          0.04          1.37         0.63 o
   2   1  17          0.00          0.77         1.23 o
   3   1  17          0.69          4.66         2.39 o
   4   1  17          0.22         -0.37         1.36 o
   5   1  17          0.04          0.33         0.69 o
   6   1  17          0.00          2.40         0.30 o
  -2   2  17          0.18          2.16         0.29 o
  -1   2  17          0.00          1.50         0.24 o
   0   2  17          0.22          5.76         0.47 o
   1   2  17          0.23          5.21         4.30 o
   2   2  17          0.29          0.78         1.20 o
   3   2  17          0.11          1.05         0.20 o
   4   2  17          0.03          1.26         1.15 o
   5   2  17          0.28          1.07         1.53 o
  -2   3  17          0.25          4.10         0.40 o
  -1   3  17          0.13          0.60         0.15 o
   0   3  17          1.25          4.46         0.41 o
   1   3  17          0.01         -0.07         0.07 o
   2   3  17          0.01         -0.25         0.25 o
   3   3  17          0.20         -0.15         0.15 o
   4   3  17          1.00         -0.64         1.76 o
   5   3  17          0.10          1.72         0.30 o
   6   3  17          0.01         -0.11         0.11 o
  -2   4  17          0.14          5.41         0.45 o
  -1   4  17          0.06          0.75         0.17 o
   0   4  17          0.15          1.20         0.21 o
   1   4  17          0.15          0.46         0.13 o
   2   4  17          0.25          1.13         0.88 o
   3   4  17          0.18          1.45         0.23 o
   4   4  17          0.22         -0.19         0.19 o
   5   4  17          0.05          2.26         0.29 o
  -2   5  17          0.71          3.52         0.37 o
  -1   5  17          0.27          1.59         0.25 o
   0   5  17          0.13          1.87         1.17 o
   1   5  17          0.00         -0.07         0.07 o
   2   5  17          0.01          0.79         0.17 o
   3   5  17          0.28          2.42         0.30 o
   4   5  17          0.47          0.89         0.18 o
   5   5  17          0.19         -1.07         1.07 o
   0   6  17          0.00          1.68         0.25 o
   1   6  17          0.74          0.01         0.53 o
   2   6  17          0.00          1.48         1.96 o
   3   6  17          0.35          1.57         0.24 o
   4   6  17          0.02          0.31         0.11 o
   5   6  17          0.30         -0.23         0.23 o
   6   6  17          0.01          1.28         0.22 o
   1   7  17          0.00         -0.24         0.24 o
   2   7  17          0.08         -0.07         0.07 o
   3   7  17          0.43         -0.20         0.20 o
   4   7  17          0.03          0.72         0.17 o
   5   7  17          0.06          0.34         0.11 o
   6   7  17          0.00         -0.13         0.13 o
   1   8  17          0.13          0.56         0.15 o
   2   8  17          0.09          0.55         0.14 o
   3   8  17          0.22          1.07         0.20 o
   4   8  17          0.09         -0.14         0.14 o
   5   8  17          0.08          3.70         0.38 o
   3   9  17          0.01         -0.23         0.23 o
   4   9  17          0.38          1.39         0.23 o
   5   9  17          0.00         -0.17         0.17 o
   5  10  17          0.03          3.75         0.38 o
   6  10  17          0.22          0.98         0.19 o
   6  11  17          0.01         -0.22         0.22 o
   0   0  18          0.33          3.14         0.35 o
   2   0  18          0.05          1.26         2.45 o
   4   0  18          0.18          2.77         0.29 o
  -1   1  18          0.19         -0.25         0.25 o
   0   1  18          0.04          6.49         0.50 o
   1   1  18          0.13          1.09         1.08 o
   2   1  18          0.35          5.19         1.90 o
   3   1  18          0.00          7.37         6.92 o
   4   1  18          0.02          3.26         1.66 o
   5   1  18          0.03          2.38         0.46 o
   6   1  18          0.08         -0.13         0.13 o
  -2   2  18          0.19          4.87         0.43 o
  -1   2  18          0.92          1.16         0.21 o
   0   2  18          0.04         -0.19         0.19 o
   1   2  18          0.53          2.87         0.33 o
   2   2  18          0.08         -0.48         0.48 o
   3   2  18          0.11          0.48         1.45 o
   4   2  18          0.04          1.87         0.56 o
   5   2  18          0.00          2.32         0.83 o
   6   2  18          0.04          7.29         0.53 o
  -1   3  18          0.42         -0.28         0.28 o
   0   3  18          0.04         -0.27         0.27 o
   1   3  18          0.55          1.55         0.24 o
   2   3  18          0.02         -0.13         0.13 o
   3   3  18          0.00          3.63         0.37 o
   4   3  18          0.00          2.11         0.84 o
   5   3  18          0.20          2.39         0.87 o
  -2   4  18          0.15          6.03         0.48 o
  -1   4  18          0.52          1.65         0.25 o
   0   4  18          0.21          1.34         0.23 o
   1   4  18          0.36          3.76         0.38 o
   2   4  18          0.01          1.39         1.75 o
   3   4  18          0.14          0.49         0.14 o
   4   4  18          0.02         -0.24         0.24 o
   5   4  18          0.01          0.87         0.41 o
  -1   5  18          0.01         -0.25         0.25 o
   2   5  18          0.35         -0.46         0.46 o
   3   5  18          0.00          0.91         0.19 o
   4   5  18          0.05          1.63         0.25 o
   5   5  18          0.11         -0.22         0.22 o
   6   5  18          0.03          1.30         0.22 o
   0   6  18          0.47         -0.20         0.20 o
   2   6  18          0.42          1.92         0.27 o
   3   6  18          0.02         -0.23         0.23 o
   4   6  18          0.08          0.57         0.15 o
   5   6  18          0.01         -0.30         0.30 o
   6   6  18          0.06          2.12         0.28 o
   2   7  18          0.28         -0.12         0.12 o
   3   7  18          0.00          0.28         0.90 o
   4   7  18          0.05          0.70         0.16 o
   5   7  18          0.02          0.51         0.14 o
   3   8  18          0.06         -0.14         0.14 o
   4   8  18          0.03          1.85         0.27 o
   5   8  18          0.00         -0.27         0.27 o
   6   8  18          0.02         -0.11         0.11 o
   6   9  18          0.00         -0.28         0.28 o
   1   0  19          0.46          3.22         0.35 o
   3   0  19          0.00          0.13         0.07 o
  -1   1  19          0.34          0.17         0.08 o
   1   1  19          0.04          1.57         0.20 o
   2   1  19          0.03         -0.99         0.99 o
   3   1  19          0.33          2.45         1.35 o
   4   1  19          0.05          3.38         2.39 o
  -1   2  19          0.00         -0.27         0.27 o
   0   2  19          0.46          2.40         0.30 o
   1   2  19          0.09          0.43         0.80 o
   2   2  19          0.22         -0.17         0.17 o
   3   2  19          0.00          2.81         0.62 o
   4   2  19          0.05          4.30         5.06 o
   5   2  19          0.10          0.21         0.09 o
  -1   3  19          0.01         -0.37         0.37 o
   0   3  19          0.45          2.86         0.33 o
   1   3  19          0.04          5.29         0.45 o
   2   3  19          0.10          0.75         0.12 o
   3   3  19          0.00          0.17         0.08 o
   4   3  19          0.40          1.88         1.15 o
   5   3  19          0.00         -0.14         0.14 o
   6   3  19          0.08          0.50         0.14 o
   1   4  19          0.18          1.03         0.20 o
   2   4  19          0.35          0.16         0.08 o
   3   4  19          0.02          2.10         0.28 o
   4   4  19          0.13         -0.16         0.16 o
   5   4  19          0.07          0.37         0.28 o
   0   5  19          0.05          0.11         0.07 o
   2   5  19          0.02          1.18         0.21 o
   3   5  19          0.46         -0.29         0.29 o
   5   5  19          0.02          0.92         0.19 o
   6   5  19          0.03          1.72         0.26 o
   2   6  19          0.01         -0.29         0.29 o
   3   6  19          0.08          4.52         0.41 o
   4   6  19          0.00          1.84         0.26 o
   3   7  19          0.40          0.45         0.13 o
   4   7  19          0.03         -0.21         0.21 o
   5   7  19          0.01          0.54         1.36 o
   6   7  19          0.01          0.03         0.03 o
   0   0  20          0.41          8.19         0.56 o
   2   0  20          0.17          1.67         0.25 o
   4   0  20          0.00          1.70         0.25 o
   0   1  20          0.01         -0.12         0.12 o
   1   1  20          0.06         -0.19         0.19 o
   2   1  20          0.10          2.39         0.70 o
   3   1  20          0.00         -0.23         0.61 o
   4   1  20          0.17          1.28         1.87 o
   5   1  20          0.05          0.35         1.02 o
   1   2  20          0.00          6.28         0.49 o
   2   2  20          0.08          1.73         0.26 o
   3   2  20          0.11         -0.76         1.09 o
   4   2  20          0.00          1.34         1.29 o
   5   2  20          0.00         -0.16         0.16 o
   2   3  20          0.04          2.77         0.32 o
   3   3  20          0.04          0.58         0.15 o
   4   3  20          0.01          0.83         1.33 o
   2   4  20          0.01          1.44         0.23 o
   4   4  20          0.00         -0.14         0.14 o
   5   4  20          0.01          0.42         0.84 o
   2   5  20          0.01          0.52         0.14 o
   5   5  20          0.06         -0.07         0.07 o
   3   6  20          0.05         -0.15         0.15 o
   4   7  20          0.11         -0.20         0.20 o
   5   7  20          0.01          1.14         0.21 o
   6   7  20          0.03          1.07         0.20 o
   1   0  21          0.25          0.56         0.15 o
   3   0  21          0.03         -0.34         0.34 o
   1   1  21          0.01          4.59         0.42 o
   3   1  21          0.13         -0.54         0.54 o
   4   1  21          0.06          1.97         0.85 o
   1   2  21          0.04         -0.20         0.20 o
   3   2  21          0.01         -0.31         1.10 o
   5   2  21          0.05         -0.29         0.29 o
   3   3  21          0.00         -0.20         0.20 o
   4   3  21          0.19          0.46         0.13 o
   5   3  21          0.00         -0.09         0.09 o
   2   4  21          0.06          2.35         0.30 o
   4   4  21          0.16         -0.25         0.25 o
   5   5  21          0.01         -0.25         0.25 o
   2   1  22          0.00         -0.15         0.15 o
   3   1  22          0.05         -0.19         2.32 o
   4   1  22          0.11          0.25         2.67 o
   2   2  22          0.14          3.63         0.37 o
   4   2  22          0.00         -0.23         0.23 o
   5   3  22          0.13          0.89         0.18 o
   3   4  22          0.11          0.93         0.19 o
   4   5  22          0.09         -0.08         0.08 o
   3   0  23          0.00         -0.06         0.06 o
   3   1  23          0.11         -0.30         0.30 o
   4   1  23          0.00          2.41         0.30 o
   4   3  23          0.01          0.56         0.15 o
                                                
